# Supplementary material for: The impact of mutations on TP53 protein and MicroRNA expression in HNSCC: Novel insights for diagnostic and therapeutic strategies
Source: PLoS One. 2025 May 7;20(5):e0307859. doi: 10.1371/journal.pone.0307859 (PMC12057960; doi:10.1371/journal.pone.0307859)
Supplement: S1 Data — (XLSX) [file pone.0307859.s001.xlsx]

## Sheet: Sheet14
DNA Change	Type	Consequences	# Affected Cases in Cohort	# Affected Cases Across the GDC	Impact	Survival
chr17:g.7675088C>T	Substitution	Missense TP53 R175H	14 / 486,2.88%	198 / 16,405	VEP: MODERATE, SIFT: tolerated - score 0.11, PolyPhen: benign - score 0.319	add to survival plot
chr17:g.7674894G>A	Substitution	Stop Gained TP53 R213*	12 / 486,2.47%	89 / 16,405	VEP: HIGH	add to survival plot
chr17:g.7673776G>A	Substitution	Missense TP53 R282W	12 / 486,2.47%	111 / 16,405	VEP: MODERATE, SIFT: deleterious - score 0, PolyPhen: probably_damaging - score 1	add to survival plot
chr17:g.7674221G>A	Substitution	Missense TP53 R248W	10 / 486,2.06%	113 / 16,405	VEP: MODERATE, SIFT: deleterious - score 0, PolyPhen: probably_damaging - score 1	add to survival plot
chr17:g.7674945G>A	Substitution	Stop Gained TP53 R196*	9 / 486,1.85%	67 / 16,405	VEP: HIGH	add to survival plot
chr17:g.7674220C>T	Substitution	Missense TP53 R248Q	9 / 486,1.85%	154 / 16,405	VEP: MODERATE, SIFT: deleterious - score 0, PolyPhen: probably_damaging - score 0.994	add to survival plot
chr17:g.7673802C>T	Substitution	Missense TP53 R273H	9 / 486,1.85%	123 / 16,405	VEP: MODERATE, SIFT: tolerated - score 0.13, PolyPhen: possibly_damaging - score 0.643	add to survival plot
chr17:g.7674230C>T	Substitution	Missense TP53 G245S	8 / 486,1.65%	58 / 16,405	VEP: MODERATE, SIFT: deleterious - score 0, PolyPhen: probably_damaging - score 0.998	add to survival plot
chr17:g.7674872T>C	Substitution	Missense TP53 Y220C	8 / 486,1.65%	82 / 16,405	VEP: MODERATE, SIFT: deleterious - score 0, PolyPhen: probably_damaging - score 0.998	add to survival plot
chr17:g.7673728C>A	Substitution	Stop Gained TP53 E298*	7 / 486,1.44%	23 / 16,405	VEP: HIGH	add to survival plot
chr17:g.7675076T>C	Substitution	Missense TP53 H179R	7 / 486,1.44%	51 / 16,405	VEP: MODERATE, SIFT: deleterious - score 0, PolyPhen: probably_damaging - score 0.98	add to survival plot
chr17:g.7675124T>C	Substitution	Missense TP53 Y163C	6 / 486,1.23%	33 / 16,405	VEP: MODERATE, SIFT: deleterious - score 0, PolyPhen: probably_damaging - score 0.999	add to survival plot
chr17:g.7673704G>A	Substitution	Stop Gained TP53 R306*	6 / 486,1.23%	46 / 16,405	VEP: HIGH	add to survival plot
chr17:g.7675143C>A	Substitution	Missense TP53 V157F	6 / 486,1.23%	38 / 16,405	VEP: MODERATE, SIFT: deleterious - score 0, PolyPhen: probably_damaging - score 0.998	add to survival plot
chr17:g.7674953T>A	Substitution	Missense TP53 H193L	5 / 486,1.03%	14 / 16,405	VEP: MODERATE, SIFT: deleterious - score 0, PolyPhen: probably_damaging - score 1	add to survival plot
chr17:g.7673803G>A	Substitution	Missense TP53 R273C	5 / 486,1.03%	140 / 16,405	VEP: MODERATE, SIFT: deleterious - score 0, PolyPhen: probably_damaging - score 0.999	add to survival plot
chr17:g.7673788G>A	Substitution	Missense TP53 P278S	5 / 486,1.03%	16 / 16,405	VEP: MODERATE, SIFT: deleterious - score 0.03, PolyPhen: probably_damaging - score 0.984	add to survival plot
chr17:g.7675994C>A	Substitution	Splice Region TP53 T125=	5 / 486,1.03%	35 / 16,405	VEP: LOW	add to survival plot
chr17:g.7674256T>C	Substitution	Missense TP53 Y236C	4 / 486,0.82%	17 / 16,405	VEP: MODERATE, SIFT: deleterious - score 0, PolyPhen: probably_damaging - score 0.99	add to survival plot
chr17:g.7676040C>A	Substitution	Missense TP53 R110L	4 / 486,0.82%	16 / 16,405	VEP: MODERATE, SIFT: deleterious - score 0.04, PolyPhen: benign - score 0.343	add to survival plot
chr17:g.7674858C>A	Substitution	Splice Donor TP53 X224_splice	4 / 486,0.82%	8 / 16,405	VEP: HIGH	add to survival plot
chr17:g.7673740C>A	Substitution	Stop Gained TP53 E294*	4 / 486,0.82%	19 / 16,405	VEP: HIGH	add to survival plot
chr17:g.7674238C>A	Substitution	Missense TP53 C242F	4 / 486,0.82%	13 / 16,405	VEP: MODERATE, SIFT: deleterious - score 0, PolyPhen: probably_damaging - score 1	add to survival plot
chr17:g.7673806C>T	Substitution	Missense TP53 V272M	4 / 486,0.82%	24 / 16,405	VEP: MODERATE, SIFT: deleterious - score 0, PolyPhen: probably_damaging - score 0.998	add to survival plot
chr17:g.7675161G>A	Substitution	Missense TP53 P151S	3 / 486,0.62%	20 / 16,405	VEP: MODERATE, SIFT: deleterious - score 0.01, PolyPhen: possibly_damaging - score 0.798	add to survival plot
chr17:g.7673767C>T	Substitution	Missense TP53 E285K	3 / 486,0.62%	25 / 16,405	VEP: MODERATE, SIFT: deleterious - score 0, PolyPhen: probably_damaging - score 0.983	add to survival plot
chr17:g.7675085C>T	Substitution	Missense TP53 C176Y	3 / 486,0.62%	27 / 16,405	VEP: MODERATE, SIFT: deleterious - score 0, PolyPhen: probably_damaging - score 0.999	add to survival plot
chr17:g.7674292T>A	Substitution	Splice Acceptor TP53 X225_splice	3 / 486,0.62%	6 / 16,405	VEP: HIGH	add to survival plot
chr17:g.7670700G>A	Substitution	Missense TP53 R337C	3 / 486,0.62%	18 / 16,405	VEP: MODERATE, SIFT: tolerated - score 0.09, PolyPhen: benign - score 0.344	add to survival plot
chr17:g.7675095C>T	Substitution	Missense TP53 V173M	3 / 486,0.62%	19 / 16,405	VEP: MODERATE, SIFT: deleterious - score 0.02, PolyPhen: probably_damaging - score 0.952	add to survival plot
chr17:g.7674957G>A	Substitution	Stop Gained TP53 Q192*	3 / 486,0.62%	29 / 16,405	VEP: HIGH	add to survival plot
chr17:g.7675085C>A	Substitution	Missense TP53 C176F	3 / 486,0.62%	27 / 16,405	VEP: MODERATE, SIFT: deleterious - score 0, PolyPhen: probably_damaging - score 0.998	add to survival plot
chr17:g.7675182G>A	Substitution	Stop Gained TP53 Q144*	3 / 486,0.62%	11 / 16,405	VEP: HIGH	add to survival plot
chr17:g.7674229C>T	Substitution	Missense TP53 G245D	3 / 486,0.62%	21 / 16,405	VEP: MODERATE, SIFT: deleterious - score 0, PolyPhen: probably_damaging - score 0.999	add to survival plot
chr17:g.7674229C>A	Substitution	Missense TP53 G245V	3 / 486,0.62%	24 / 16,405	VEP: MODERATE, SIFT: deleterious - score 0, PolyPhen: probably_damaging - score 0.999	add to survival plot
chr17:g.7673772C>G	Substitution	Missense TP53 R283P	3 / 486,0.62%	8 / 16,405	VEP: MODERATE, SIFT: deleterious - score 0.01, PolyPhen: probably_damaging - score 0.914	add to survival plot
chr17:g.7674950A>C	Substitution	Missense TP53 L194R	3 / 486,0.62%	18 / 16,405	VEP: MODERATE, SIFT: deleterious - score 0, PolyPhen: probably_damaging - score 1	add to survival plot
chr17:g.7673537G>A	Substitution	Stop Gained TP53 Q331*	3 / 486,0.62%	27 / 16,405	VEP: HIGH	add to survival plot
chr17:g.7676203C>A	Substitution	Stop Gained TP53 E56*	3 / 486,0.62%	5 / 16,405	VEP: HIGH	add to survival plot
chr17:g.7670664C>A	Substitution	Stop Gained TP53 E349*	2 / 486,0.41%	8 / 16,405	VEP: HIGH	add to survival plot
chr17:g.7675101C>A	Substitution	Stop Gained TP53 E171*	2 / 486,0.41%	8 / 16,405	VEP: HIGH	add to survival plot
chr17:g.7674944C>G	Substitution	Missense TP53 R196P	2 / 486,0.41%	3 / 16,405	VEP: MODERATE, SIFT: deleterious - score 0, PolyPhen: probably_damaging - score 0.999	add to survival plot
chr17:g.7670699C>A	Substitution	Missense TP53 R337L	2 / 486,0.41%	15 / 16,405	VEP: MODERATE, SIFT: deleterious - score 0.01, PolyPhen: probably_damaging - score 0.946	add to survival plot
chr17:g.7674248T>C	Substitution	Missense TP53 N239D	2 / 486,0.41%	7 / 16,405	VEP: MODERATE, SIFT: deleterious - score 0, PolyPhen: probably_damaging - score 0.991	add to survival plot
chr17:g.7673544_7673545insA	Insertion	Frameshift TP53 T329Hfs*8	2 / 486,0.41%	2 / 16,405	VEP: HIGH	add to survival plot
chr17:g.7675139C>A	Substitution	Missense TP53 R158L	2 / 486,0.41%	25 / 16,405	VEP: MODERATE, SIFT: deleterious - score 0, PolyPhen: probably_damaging - score 0.988	add to survival plot
chr17:g.7674953T>G	Substitution	Missense TP53 H193P	2 / 486,0.41%	7 / 16,405	VEP: MODERATE, SIFT: deleterious - score 0, PolyPhen: probably_damaging - score 1	add to survival plot
chr17:g.7674953T>C	Substitution	Missense TP53 H193R	2 / 486,0.41%	38 / 16,405	VEP: MODERATE, SIFT: deleterious - score 0, PolyPhen: probably_damaging - score 1	add to survival plot
chr17:g.7674929A>T	Substitution	Stop Gained TP53 L201*	2 / 486,0.41%	2 / 16,405	VEP: HIGH	add to survival plot
chr17:g.7673823C>T	Substitution	Missense TP53 G266E	2 / 486,0.41%	12 / 16,405	VEP: MODERATE, SIFT: deleterious - score 0, PolyPhen: probably_damaging - score 0.999	add to survival plot
chr17:g.7675208C>A	Substitution	Missense TP53 C135F	2 / 486,0.41%	11 / 16,405	VEP: MODERATE, SIFT: deleterious - score 0, PolyPhen: probably_damaging - score 1	add to survival plot
chr17:g.7675077G>T	Substitution	Missense TP53 H179N	2 / 486,0.41%	6 / 16,405	VEP: MODERATE, SIFT: deleterious - score 0, PolyPhen: probably_damaging - score 0.991	add to survival plot
chr17:g.7675077G>A	Substitution	Missense TP53 H179Y	2 / 486,0.41%	22 / 16,405	VEP: MODERATE, SIFT: deleterious - score 0, PolyPhen: probably_damaging - score 0.991	add to survival plot
chr17:g.7675125A>T	Substitution	Missense TP53 Y163N	2 / 486,0.41%	5 / 16,405	VEP: MODERATE, SIFT: deleterious - score 0, PolyPhen: probably_damaging - score 1	add to survival plot
chr17:g.7670685G>A	Substitution	Stop Gained TP53 R342*	2 / 486,0.41%	45 / 16,405	VEP: HIGH	add to survival plot
chr17:g.7675190C>T	Substitution	Missense TP53 C141Y	2 / 486,0.41%	15 / 16,405	VEP: MODERATE, SIFT: deleterious - score 0, PolyPhen: probably_damaging - score 0.999	add to survival plot
chr17:g.7674216C>A	Substitution	Missense TP53 R249S	2 / 486,0.41%	29 / 16,405	VEP: MODERATE, SIFT: deleterious - score 0, PolyPhen: probably_damaging - score 0.989	add to survival plot
chr17:g.7675209delA	Deletion	Frameshift TP53 C135Afs*35	2 / 486,0.41%	3 / 16,405	VEP: HIGH	add to survival plot
chr17:g.7676167C>A	Substitution	Stop Gained TP53 E68*	2 / 486,0.41%	7 / 16,405	VEP: HIGH	add to survival plot
chr17:g.7674885C>T	Substitution	Missense TP53 V216M	2 / 486,0.41%	19 / 16,405	VEP: MODERATE, SIFT: deleterious - score 0, PolyPhen: probably_damaging - score 1	add to survival plot
chr17:g.7676051G>C	Substitution	Missense TP53 S106R	2 / 486,0.41%	6 / 16,405	VEP: MODERATE, SIFT: tolerated - score 0.41, PolyPhen: benign - score 0.149	add to survival plot
chr17:g.7670694C>A	Substitution	Stop Gained TP53 E339*	2 / 486,0.41%	10 / 16,405	VEP: HIGH	add to survival plot
chr17:g.7673782T>C	Substitution	Missense TP53 R280G	2 / 486,0.41%	7 / 16,405	VEP: MODERATE, SIFT: deleterious - score 0, PolyPhen: probably_damaging - score 0.98	add to survival plot
chr17:g.7674262T>C	Substitution	Missense TP53 Y234C	2 / 486,0.41%	23 / 16,405	VEP: MODERATE, SIFT: deleterious - score 0, PolyPhen: probably_damaging - score 0.98	add to survival plot
chr17:g.7674291C>T	Substitution	Splice Acceptor TP53 X225_splice	2 / 486,0.41%	8 / 16,405	VEP: HIGH	add to survival plot
chr17:g.7675160G>T	Substitution	Missense TP53 P151H	2 / 486,0.41%	8 / 16,405	VEP: MODERATE, SIFT: deleterious - score 0, PolyPhen: possibly_damaging - score 0.803	add to survival plot
chr17:g.7675157delG	Deletion	Frameshift TP53 P152Rfs*18	2 / 486,0.41%	9 / 16,405	VEP: HIGH	add to survival plot
chr17:g.7673761C>A	Substitution	Stop Gained TP53 E287*	2 / 486,0.41%	6 / 16,405	VEP: HIGH	add to survival plot
chr17:g.7674292T>C	Substitution	Splice Acceptor TP53 X225_splice	2 / 486,0.41%	17 / 16,405	VEP: HIGH	add to survival plot
chr17:g.7673610T>C	Substitution	Splice Acceptor TP53 X307_splice	2 / 486,0.41%	9 / 16,405	VEP: HIGH	add to survival plot
chr17:g.7674893C>A	Substitution	Missense TP53 R213L	2 / 486,0.41%	9 / 16,405	VEP: MODERATE, SIFT: deleterious - score 0, PolyPhen: probably_damaging - score 0.986	add to survival plot
chr17:g.7673699A>C	Substitution	Splice Donor TP53 X307_splice	2 / 486,0.41%	6 / 16,405	VEP: HIGH	add to survival plot
chr17:g.7675185C>T	Substitution	Missense TP53 V143M	2 / 486,0.41%	6 / 16,405	VEP: MODERATE, SIFT: deleterious - score 0, PolyPhen: probably_damaging - score 0.997	add to survival plot
chr17:g.7675993C>A	Substitution	Splice Donor TP53 X125_splice	2 / 486,0.41%	9 / 16,405	VEP: HIGH	add to survival plot
chr17:g.7676215G>A	Substitution	Stop Gained TP53 Q52*	2 / 486,0.41%	5 / 16,405	VEP: HIGH	add to survival plot
chr17:g.7674878A>C	Substitution	Missense TP53 V218G	2 / 486,0.41%	3 / 16,405	VEP: MODERATE, SIFT: deleterious - score 0, PolyPhen: probably_damaging - score 0.998	add to survival plot
chr17:g.7673700C>T	Substitution	Splice Donor TP53 X307_splice	2 / 486,0.41%	7 / 16,405	VEP: HIGH	add to survival plot
chr17:g.7670703C>A	Substitution	Stop Gained TP53 E336*	2 / 486,0.41%	8 / 16,405	VEP: HIGH	add to survival plot
chr17:g.7674250C>A	Substitution	Missense TP53 C238F	2 / 486,0.41%	17 / 16,405	VEP: MODERATE, SIFT: deleterious - score 0, PolyPhen: probably_damaging - score 1	add to survival plot
chr17:g.7676152_7676153insG	Insertion	Frameshift TP53 V73Rfs*76	2 / 486,0.41%	7 / 16,405	VEP: HIGH	add to survival plot
chr17:g.7673535C>A	Substitution	Missense TP53 Q331H	2 / 486,0.41%	4 / 16,405	VEP: MODERATE, SIFT: tolerated - score 0.13, PolyPhen: benign - score 0.052	add to survival plot
chr17:g.7676055C>A	Substitution	Missense TP53 G105V	2 / 486,0.41%	6 / 16,405	VEP: MODERATE, SIFT: deleterious - score 0, PolyPhen: probably_damaging - score 0.998	add to survival plot
chr17:g.7673535C>T	Substitution	Splice Region TP53 Q331=	2 / 486,0.41%	3 / 16,405	VEP: LOW	add to survival plot
chr17:g.7676381C>A	Substitution	Splice Donor TP53 X32_splice	2 / 486,0.41%	4 / 16,405	VEP: HIGH	add to survival plot
chr17:g.7674859C>T	Substitution	Splice Region TP53 E224=	2 / 486,0.41%	7 / 16,405	VEP: LOW	add to survival plot
chr17:g.7674238C>T	Substitution	Missense TP53 C242Y	2 / 486,0.41%	6 / 16,405	VEP: MODERATE, SIFT: deleterious - score 0, PolyPhen: probably_damaging - score 1	add to survival plot
chr17:g.7675232G>T	Substitution	Missense TP53 S127Y	2 / 486,0.41%	10 / 16,405	VEP: MODERATE, SIFT: deleterious - score 0, PolyPhen: probably_damaging - score 1	add to survival plot
chr17:g.7676196delG	Deletion	Frameshift TP53 P58Qfs*65	2 / 486,0.41%	3 / 16,405	VEP: HIGH	add to survival plot
chr17:g.7674921C>A	Substitution	Stop Gained TP53 E204*	1 / 486,0.21%	11 / 16,405	VEP: HIGH	add to survival plot
chr17:g.7675156delC	Deletion	Frameshift TP53 G154Afs*16	1 / 486,0.21%	3 / 16,405	VEP: HIGH	add to survival plot
chr17:g.7676380A>C	Substitution	Splice Donor TP53 X32_splice	1 / 486,0.21%	3 / 16,405	VEP: HIGH	add to survival plot
chr17:g.7673590_7673591insTGGTGTTG	Insertion	Frameshift TP53 S313Tfs*35	1 / 486,0.21%	1 / 16,405	VEP: HIGH	add to survival plot
chr17:g.7675232G>A	Substitution	Missense TP53 S127F	1 / 486,0.21%	15 / 16,405	VEP: MODERATE, SIFT: deleterious - score 0, PolyPhen: probably_damaging - score 1	add to survival plot
chr17:g.7669691C>T	Substitution	Splice Acceptor TP53 X367_splice	1 / 486,0.21%	1 / 16,405	VEP: HIGH	add to survival plot
chr17:g.7674948T>A	Substitution	Missense TP53 I195F	1 / 486,0.21%	8 / 16,405	VEP: MODERATE, SIFT: deleterious - score 0, PolyPhen: probably_damaging - score 0.984	add to survival plot
chr17:g.7673764C>A	Substitution	Stop Gained TP53 E286*	1 / 486,0.21%	5 / 16,405	VEP: HIGH	add to survival plot
chr17:g.7676261delC	Deletion	Frameshift TP53 S37Pfs*7	1 / 486,0.21%	1 / 16,405	VEP: HIGH	add to survival plot
chr17:g.7670682C>A	Substitution	Stop Gained TP53 E343*	1 / 486,0.21%	7 / 16,405	VEP: HIGH	add to survival plot
chr17:g.7676096C>T	Substitution	Stop Gained TP53 W91*	1 / 486,0.21%	11 / 16,405	VEP: HIGH	add to survival plot
chr17:g.7675151delC	Deletion	Frameshift TP53 G154Afs*16	1 / 486,0.21%	7 / 16,405	VEP: HIGH	add to survival plot
chr17:g.7676273C>T	Substitution	Splice Acceptor TP53 X33_splice	1 / 486,0.21%	7 / 16,405	VEP: HIGH	add to survival plot
chr17:g.7673730delT	Deletion	Frameshift TP53 H297Pfs*48	1 / 486,0.21%	1 / 16,405	VEP: HIGH	add to survival plot
chr17:g.7675115G>C	Substitution	Stop Gained TP53 S166*	1 / 486,0.21%	3 / 16,405	VEP: HIGH	add to survival plot
chr17:g.7675123G>C	Substitution	Stop Gained TP53 Y163*	1 / 486,0.21%	1 / 16,405	VEP: HIGH	add to survival plot
chr17:g.7674291C>G	Substitution	Splice Acceptor TP53 X225_splice	1 / 486,0.21%	3 / 16,405	VEP: HIGH	add to survival plot
chr17:g.7674954G>A	Substitution	Missense TP53 H193Y	1 / 486,0.21%	14 / 16,405	VEP: MODERATE, SIFT: deleterious - score 0, PolyPhen: probably_damaging - score 1	add to survival plot
chr17:g.7673787G>A	Substitution	Missense TP53 P278L	1 / 486,0.21%	7 / 16,405	VEP: MODERATE, SIFT: deleterious - score 0, PolyPhen: probably_damaging - score 1	add to survival plot
chr17:g.7674196G>A	Substitution	Missense TP53 T256I	1 / 486,0.21%	3 / 16,405	VEP: MODERATE, SIFT: deleterious - score 0, PolyPhen: probably_damaging - score 1	add to survival plot
chr17:g.7675145_7675146insG	Insertion	Frameshift TP53 R156Pfs*25	1 / 486,0.21%	1 / 16,405	VEP: HIGH	add to survival plot
chr17:g.7675994C>G	Substitution	Splice Region TP53 T125=	1 / 486,0.21%	3 / 16,405	VEP: LOW	add to survival plot
chr17:g.7676003delCA	Deletion	Frameshift TP53 V122Dfs*26	1 / 486,0.21%	11 / 16,405	VEP: HIGH	add to survival plot
chr17:g.7674198_7674199insA	Insertion	Frameshift TP53 T256Hfs*8	1 / 486,0.21%	1 / 16,405	VEP: HIGH	add to survival plot
chr17:g.7673838C>A	Substitution	Splice Acceptor TP53 X261_splice	1 / 486,0.21%	4 / 16,405	VEP: HIGH	add to survival plot
chr17:g.7675102C>A	Substitution	Synonymous TP53 T170=	1 / 486,0.21%	1 / 16,405	VEP: LOW	add to survival plot
chr17:g.7675188delGGCAGGTC…	Deletion	Inframe Deletion TP53 K139_P142...	1 / 486,0.21%	1 / 16,405	VEP: MODERATE	add to survival plot
chr17:g.7676385delA	Deletion	Frameshift TP53 L32Cfs*12	1 / 486,0.21%	1 / 16,405	VEP: HIGH	add to survival plot
chr17:g.7675052C>A	Substitution	Splice Donor TP53 X187_splice	1 / 486,0.21%	11 / 16,405	VEP: HIGH	add to survival plot
chr17:g.7673738delCTCCCCTT…	Deletion	Inframe Deletion TP53 E286_E294del	1 / 486,0.21%	1 / 16,405	VEP: MODERATE	add to survival plot
chr17:g.7674916_7674917insT	Insertion	Stop Gained TP53 Y205*	1 / 486,0.21%	1 / 16,405	VEP: HIGH	add to survival plot
chr17:g.7674268delATGGTGGT…	Deletion	Frameshift TP53 C229Pfs*7	1 / 486,0.21%	1 / 16,405	VEP: HIGH	add to survival plot
chr17:g.7673767C>A	Substitution	Stop Gained TP53 E285*	1 / 486,0.21%	7 / 16,405	VEP: HIGH	add to survival plot
chr17:g.7674862_7674863insT	Insertion	Frameshift TP53 E224*	1 / 486,0.21%	1 / 16,405	VEP: HIGH	add to survival plot
chr17:g.7673825C>A	Substitution	Synonymous TP53 L265=	1 / 486,0.21%	1 / 16,405	VEP: LOW	add to survival plot
chr17:g.7673744delT	Deletion	Frameshift TP53 E294Sfs*51	1 / 486,0.21%	2 / 16,405	VEP: HIGH	add to survival plot
chr17:g.7674949delA	Deletion	Frameshift TP53 I195Sfs*52	1 / 486,0.21%	2 / 16,405	VEP: HIGH	add to survival plot
chr17:g.7675051A>C	Substitution	Splice Donor TP53 X187_splice	1 / 486,0.21%	3 / 16,405	VEP: HIGH	add to survival plot
chr17:g.7674188C>T	Substitution	Missense TP53 D259N	1 / 486,0.21%	1 / 16,405	VEP: MODERATE, SIFT: tolerated - score 0.25, PolyPhen: benign - score 0.031	add to survival plot
chr17:g.7675992A>T	Substitution	Splice Donor TP53 X125_splice	1 / 486,0.21%	3 / 16,405	VEP: HIGH	add to survival plot
chr17:g.7674893C>G	Substitution	Missense TP53 R213P	1 / 486,0.21%	3 / 16,405	VEP: MODERATE, SIFT: deleterious - score 0, PolyPhen: probably_damaging - score 0.999	add to survival plot
chr17:g.7674252C>T	Substitution	Missense TP53 M237I	1 / 486,0.21%	17 / 16,405	VEP: MODERATE, SIFT: deleterious - score 0, PolyPhen: probably_damaging - score 0.999	add to survival plot
chr17:g.7675235T>C	Substitution	Missense TP53 Y126C	1 / 486,0.21%	4 / 16,405	VEP: MODERATE, SIFT: deleterious - score 0, PolyPhen: probably_damaging - score 1	add to survival plot
chr17:g.7674251A>T	Substitution	Missense TP53 C238S	1 / 486,0.21%	1 / 16,405	VEP: MODERATE, SIFT: deleterious - score 0, PolyPhen: probably_damaging - score 1	add to survival plot
chr17:g.7674923delA	Deletion	Frameshift TP53 V203Gfs*44	1 / 486,0.21%	1 / 16,405	VEP: HIGH	add to survival plot
chr17:g.7674254T>C	Substitution	Missense TP53 M237V	1 / 486,0.21%	4 / 16,405	VEP: MODERATE, SIFT: deleterious - score 0, PolyPhen: probably_damaging - score 0.999	add to survival plot
chr17:g.7675202A>T	Substitution	Missense TP53 L137Q	1 / 486,0.21%	1 / 16,405	VEP: MODERATE, SIFT: deleterious - score 0, PolyPhen: probably_damaging - score 0.995	add to survival plot
chr17:g.7675095C>A	Substitution	Missense TP53 V173L	1 / 486,0.21%	13 / 16,405	VEP: MODERATE, SIFT: deleterious - score 0, PolyPhen: possibly_damaging - score 0.827	add to survival plot
chr17:g.7675109T>A	Substitution	Missense TP53 H168L	1 / 486,0.21%	1 / 16,405	VEP: MODERATE, SIFT: deleterious - score 0, PolyPhen: possibly_damaging - score 0.661	add to survival plot
chr17:g.7674226A>T	Substitution	Missense TP53 M246K	1 / 486,0.21%	1 / 16,405	VEP: MODERATE, SIFT: deleterious - score 0, PolyPhen: probably_damaging - score 1	add to survival plot
chr17:g.7673777_7673778insTCTC	Insertion	Frameshift TP53 D281Efs*26	1 / 486,0.21%	1 / 16,405	VEP: HIGH	add to survival plot
chr17:g.7675076T>G	Substitution	Missense TP53 H179P	1 / 486,0.21%	1 / 16,405	VEP: MODERATE, SIFT: deleterious - score 0.01, PolyPhen: possibly_damaging - score 0.594	add to survival plot
chr17:g.7676060G>C	Substitution	Stop Gained TP53 Y103*	1 / 486,0.21%	1 / 16,405	VEP: HIGH	add to survival plot
chr17:g.7674913delCAAATACT…	Deletion	Inframe Deletion TP53 R202_L206del	1 / 486,0.21%	1 / 16,405	VEP: MODERATE	add to survival plot
chr17:g.7673764C>G	Substitution	Missense TP53 E286Q	1 / 486,0.21%	5 / 16,405	VEP: MODERATE, SIFT: deleterious - score 0, PolyPhen: probably_damaging - score 0.983	add to survival plot
chr17:g.7674949_7674950insAG	Insertion	Frameshift TP53 I195Lfs*53	1 / 486,0.21%	1 / 16,405	VEP: HIGH	add to survival plot
chr17:g.7675123_7675124insTAGA	Insertion	Frameshift TP53 K164Lfs*18	1 / 486,0.21%	1 / 16,405	VEP: HIGH	add to survival plot
chr17:g.7675205T>G	Substitution	Missense TP53 Q136P	1 / 486,0.21%	2 / 16,405	VEP: MODERATE, SIFT: deleterious - score 0, PolyPhen: probably_damaging - score 0.998	add to survival plot
chr17:g.7674190T>G	Substitution	Missense TP53 E258A	1 / 486,0.21%	1 / 16,405	VEP: MODERATE, SIFT: deleterious - score 0, PolyPhen: probably_damaging - score 1	add to survival plot
chr17:g.7673687delTCCTGCTT…	Deletion	Splice Donor TP53 X306_splice	1 / 486,0.21%	1 / 16,405	VEP: HIGH	add to survival plot
chr17:g.7675229delG	Deletion	Frameshift TP53 P128Lfs*42	1 / 486,0.21%	6 / 16,405	VEP: HIGH	add to survival plot
chr17:g.7676054G>A	Substitution	Synonymous TP53 G105=	1 / 486,0.21%	1 / 16,405	VEP: LOW	add to survival plot
chr17:g.7676594T>C	Substitution	Start Lost TP53 M1?	1 / 486,0.21%	1 / 16,405	VEP: HIGH, SIFT: deleterious_low_confidence - score 0.01, PolyPhen: benign - score 0.036	add to survival plot
chr17:g.7675086A>T	Substitution	Missense TP53 C176S	1 / 486,0.21%	3 / 16,405	VEP: MODERATE, SIFT: deleterious - score 0, PolyPhen: probably_damaging - score 0.965	add to survival plot
chr17:g.7673781C>T	Substitution	Missense TP53 R280K	1 / 486,0.21%	22 / 16,405	VEP: MODERATE, SIFT: deleterious - score 0.04, PolyPhen: probably_damaging - score 0.925	add to survival plot
chr17:g.7675052C>T	Substitution	Splice Donor TP53 X187_splice	1 / 486,0.21%	12 / 16,405	VEP: HIGH	add to survival plot
chr17:g.7673821G>C	Substitution	Missense TP53 R267G	1 / 486,0.21%	2 / 16,405	VEP: MODERATE, SIFT: deleterious - score 0, PolyPhen: probably_damaging - score 0.995	add to survival plot
chr17:g.7674936C>A	Substitution	Stop Gained TP53 G199*	1 / 486,0.21%	2 / 16,405	VEP: HIGH	add to survival plot
chr17:g.7674899G>A	Substitution	Missense TP53 T211I	1 / 486,0.21%	6 / 16,405	VEP: MODERATE, SIFT: deleterious - score 0.02, PolyPhen: probably_damaging - score 0.989	add to survival plot
chr17:g.7673700C>A	Substitution	Splice Donor TP53 X307_splice	1 / 486,0.21%	6 / 16,405	VEP: HIGH	add to survival plot
chr17:g.7675122T>C	Substitution	Missense TP53 K164E	1 / 486,0.21%	6 / 16,405	VEP: MODERATE, SIFT: deleterious - score 0, PolyPhen: probably_damaging - score 0.964	add to survival plot
chr17:g.7670716C>A	Substitution	Splice Acceptor TP53 X332_splice	1 / 486,0.21%	2 / 16,405	VEP: HIGH	add to survival plot
chr17:g.7674217C>A	Substitution	Missense TP53 R249M	1 / 486,0.21%	11 / 16,405	VEP: MODERATE, SIFT: deleterious - score 0, PolyPhen: possibly_damaging - score 0.868	add to survival plot
chr17:g.7674225C>T	Substitution	Missense TP53 M246I	1 / 486,0.21%	3 / 16,405	VEP: MODERATE, SIFT: deleterious - score 0, PolyPhen: probably_damaging - score 0.947	add to survival plot
chr17:g.7675079_7675080insG	Insertion	Frameshift TP53 H178Pfs*3	1 / 486,0.21%	3 / 16,405	VEP: HIGH	add to survival plot
chr17:g.7674878A>T	Substitution	Missense TP53 V218E	1 / 486,0.21%	3 / 16,405	VEP: MODERATE, SIFT: deleterious - score 0, PolyPhen: probably_damaging - score 0.997	add to survival plot
chr17:g.7675153delGGGCGGGG	Deletion	Frameshift TP53 P151Rfs*27	1 / 486,0.21%	2 / 16,405	VEP: HIGH	add to survival plot
chr17:g.7673522delCAAGACTT…	Deletion	Splice Donor TP53 X331_splice	1 / 486,0.21%	1 / 16,405	VEP: HIGH	add to survival plot
chr17:g.7673764C>T	Substitution	Missense TP53 E286K	1 / 486,0.21%	19 / 16,405	VEP: MODERATE, SIFT: deleterious - score 0, PolyPhen: probably_damaging - score 0.977	add to survival plot
chr17:g.7674194G>C	Substitution	Missense TP53 L257V	1 / 486,0.21%	1 / 16,405	VEP: MODERATE, SIFT: deleterious - score 0, PolyPhen: probably_damaging - score 0.978	add to survival plot
chr17:g.7675098C>A	Substitution	Missense TP53 V172F	1 / 486,0.21%	3 / 16,405	VEP: MODERATE, SIFT: deleterious - score 0, PolyPhen: probably_damaging - score 0.998	add to survival plot
chr17:g.7673550delTTCTCCAT…	Deletion	Frameshift TP53 K320Nfs*19	1 / 486,0.21%	1 / 16,405	VEP: HIGH	add to survival plot
chr17:g.7675079_7675080insGG	Insertion	Frameshift TP53 H178Pfs*70	1 / 486,0.21%	1 / 16,405	VEP: HIGH	add to survival plot
chr17:g.7673808T>A	Substitution	Missense TP53 E271V	1 / 486,0.21%	4 / 16,405	VEP: MODERATE, SIFT: deleterious - score 0, PolyPhen: probably_damaging - score 0.999	add to survival plot
chr17:g.7675177_7675178insA	Insertion	Frameshift TP53 W146Vfs*3	1 / 486,0.21%	1 / 16,405	VEP: HIGH	add to survival plot
chr17:g.7673609C>G	Substitution	Splice Acceptor TP53 X307_splice	1 / 486,0.21%	1 / 16,405	VEP: HIGH	add to survival plot
chr17:g.7674257A>C	Substitution	Missense TP53 Y236D	1 / 486,0.21%	2 / 16,405	VEP: MODERATE, SIFT: deleterious - score 0, PolyPhen: probably_damaging - score 0.998	add to survival plot
chr17:g.7675191A>G	Substitution	Missense TP53 C141R	1 / 486,0.21%	4 / 16,405	VEP: MODERATE, SIFT: deleterious - score 0, PolyPhen: probably_damaging - score 1	add to survival plot
chr17:g.7675212A>C	Substitution	Missense TP53 F134V	1 / 486,0.21%	1 / 16,405	VEP: MODERATE, SIFT: deleterious - score 0, PolyPhen: probably_damaging - score 0.999	add to survival plot
chr17:g.7669692T>A	Substitution	Splice Acceptor TP53 X367_splice	1 / 486,0.21%	1 / 16,405	VEP: HIGH	add to survival plot
chr17:g.7674252C>G	Substitution	Missense TP53 M237I	1 / 486,0.21%	2 / 16,405	VEP: MODERATE, SIFT: deleterious - score 0, PolyPhen: probably_damaging - score 0.999	add to survival plot
chr17:g.7676097C>T	Substitution	Stop Gained TP53 W91*	1 / 486,0.21%	8 / 16,405	VEP: HIGH	add to survival plot
chr17:g.7674241G>C	Substitution	Missense TP53 S241C	1 / 486,0.21%	10 / 16,405	VEP: MODERATE, SIFT: deleterious - score 0, PolyPhen: probably_damaging - score 1	add to survival plot
chr17:g.7673772C>T	Substitution	Missense TP53 R283H	1 / 486,0.21%	2 / 16,405	VEP: MODERATE, SIFT: deleterious - score 0.01, PolyPhen: possibly_damaging - score 0.8	add to survival plot
chr17:g.7673826A>C	Substitution	Missense TP53 L265R	1 / 486,0.21%	3 / 16,405	VEP: MODERATE, SIFT: deleterious - score 0, PolyPhen: probably_damaging - score 1	add to survival plot
chr17:g.7675080delG	Deletion	Frameshift TP53 H178Tfs*69	1 / 486,0.21%	8 / 16,405	VEP: HIGH	add to survival plot
chr17:g.7674220C>A	Substitution	Missense TP53 R248L	1 / 486,0.21%	11 / 16,405	VEP: MODERATE, SIFT: deleterious - score 0, PolyPhen: probably_damaging - score 0.995	add to survival plot
chr17:g.7675113G>A	Substitution	Stop Gained TP53 Q167*	1 / 486,0.21%	8 / 16,405	VEP: HIGH	add to survival plot
chr17:g.7673706delTTAG	Deletion	Frameshift TP53 T304Sfs*40	1 / 486,0.21%	1 / 16,405	VEP: HIGH	add to survival plot
chr17:g.7675237C>T	Substitution	Splice Acceptor TP53 X126_splice	1 / 486,0.21%	17 / 16,405	VEP: HIGH	add to survival plot
chr17:g.7675187delGGGCAGGT…	Deletion	Frameshift TP53 K139Cfs*6	1 / 486,0.21%	1 / 16,405	VEP: HIGH	add to survival plot
chr17:g.7676072delGGAA	Deletion	Frameshift TP53 S99Rfs*23	1 / 486,0.21%	3 / 16,405	VEP: HIGH	add to survival plot
chr17:g.7676061_7676062insA	Insertion	Frameshift TP53 Y103Lfs*46	1 / 486,0.21%	1 / 16,405	VEP: HIGH	add to survival plot
chr17:g.7675074C>T	Substitution	Missense TP53 E180K	1 / 486,0.21%	2 / 16,405	VEP: MODERATE, SIFT: deleterious - score 0, PolyPhen: probably_damaging - score 0.989	add to survival plot
chr17:g.7675204T>A	Substitution	Missense TP53 Q136H	1 / 486,0.21%	1 / 16,405	VEP: MODERATE, SIFT: deleterious - score 0, PolyPhen: probably_damaging - score 0.995	add to survival plot
chr17:g.7673793G>T	Substitution	Missense TP53 A276D	1 / 486,0.21%	3 / 16,405	VEP: MODERATE, SIFT: deleterious - score 0, PolyPhen: probably_damaging - score 0.986	add to survival plot
chr17:g.7675994C>T	Substitution	Splice Region TP53 T125=	1 / 486,0.21%	14 / 16,405	VEP: LOW	add to survival plot
chr17:g.7676056C>A	Substitution	Missense TP53 G105C	1 / 486,0.21%	12 / 16,405	VEP: MODERATE, SIFT: deleterious - score 0, PolyPhen: probably_damaging - score 0.999	add to survival plot
chr17:g.7675076T>A	Substitution	Missense TP53 H179L	1 / 486,0.21%	3 / 16,405	VEP: MODERATE, SIFT: tolerated - score 0.12, PolyPhen: benign - score 0.396	add to survival plot
chr17:g.7676092delGGGGCCAG…	Deletion	Frameshift TP53 S90Vfs*55	1 / 486,0.21%	2 / 16,405	VEP: HIGH	add to survival plot
chr17:g.7673788G>C	Substitution	Missense TP53 P278A	1 / 486,0.21%	9 / 16,405	VEP: MODERATE, SIFT: deleterious - score 0.01, PolyPhen: probably_damaging - score 0.988	add to survival plot
chr17:g.7674185delA	Deletion	Frameshift TP53 S260Pfs*85	1 / 486,0.21%	1 / 16,405	VEP: HIGH	add to survival plot
chr17:g.7675995G>A	Substitution	Missense TP53 T125M	1 / 486,0.21%	5 / 16,405	VEP: MODERATE, SIFT: deleterious - score 0.03, PolyPhen: probably_damaging - score 0.98	add to survival plot
chr17:g.7674899delGT	Deletion	Frameshift TP53 T211Ffs*4	1 / 486,0.21%	3 / 16,405	VEP: HIGH	add to survival plot
chr17:g.7675206G>A	Substitution	Stop Gained TP53 Q136*	1 / 486,0.21%	10 / 16,405	VEP: HIGH	add to survival plot
chr17:g.7674189T>A	Substitution	Missense TP53 E258D	1 / 486,0.21%	3 / 16,405	VEP: MODERATE, SIFT: deleterious - score 0, PolyPhen: possibly_damaging - score 0.903	add to survival plot
chr17:g.7674225C>G	Substitution	Missense TP53 M246I	1 / 486,0.21%	1 / 16,405	VEP: MODERATE, SIFT: deleterious - score 0, PolyPhen: probably_damaging - score 0.947	add to survival plot
chr17:g.7676115delG	Deletion	Frameshift TP53 P85Lfs*38	1 / 486,0.21%	3 / 16,405	VEP: HIGH	add to survival plot
chr17:g.7676380_7676381insCC	Insertion	Splice Donor TP53 X32_splice	1 / 486,0.21%	1 / 16,405	VEP: HIGH	add to survival plot
chr17:g.7673791A>C	Substitution	Missense TP53 C277G	1 / 486,0.21%	1 / 16,405	VEP: MODERATE, SIFT: deleterious - score 0.04, PolyPhen: possibly_damaging - score 0.627	add to survival plot
chr17:g.7676221delT	Deletion	Frameshift TP53 I50Lfs*73	1 / 486,0.21%	1 / 16,405	VEP: HIGH	add to survival plot
chr17:g.7674914delA	Deletion	Frameshift TP53 L206Wfs*41	1 / 486,0.21%	2 / 16,405	VEP: HIGH	add to survival plot
chr17:g.7673784delCCAGGACA…	Deletion	Inframe Deletion TP53 V274_G279del	1 / 486,0.21%	1 / 16,405	VEP: MODERATE	add to survival plot
chr17:g.7674947A>T	Substitution	Missense TP53 I195N	1 / 486,0.21%	3 / 16,405	VEP: MODERATE, SIFT: deleterious - score 0, PolyPhen: probably_damaging - score 0.997	add to survival plot
chr17:g.7673578_7673579insG	Insertion	Frameshift TP53 Q317Pfs*20	1 / 486,0.21%	1 / 16,405	VEP: HIGH	add to survival plot
chr17:g.7674216C>G	Substitution	Missense TP53 R249S	1 / 486,0.21%	3 / 16,405	VEP: MODERATE, SIFT: deleterious - score 0, PolyPhen: probably_damaging - score 0.989	add to survival plot
chr17:g.7675128delTGGCCATG…	Deletion	Inframe Deletion TP53 T155_A161del	1 / 486,0.21%	1 / 16,405	VEP: MODERATE	add to survival plot
chr17:g.7675143delCG	Deletion	Frameshift TP53 V157Pfs*23	1 / 486,0.21%	1 / 16,405	VEP: HIGH	add to survival plot
chr17:g.7674944delCGGATAAG…	Deletion	Frameshift TP53 P191Qfs*51	1 / 486,0.21%	1 / 16,405	VEP: HIGH	add to survival plot
chr17:g.7675088delCGCCTCAC…	Deletion	Inframe Deletion TP53 V173_R175del	1 / 486,0.21%	1 / 16,405	VEP: MODERATE	add to survival plot
chr17:g.7673820C>G	Substitution	Missense TP53 R267P	1 / 486,0.21%	6 / 16,405	VEP: MODERATE, SIFT: deleterious - score 0, PolyPhen: probably_damaging - score 0.999	add to survival plot
chr17:g.7673752_7673753insGA	Insertion	Frameshift TP53 R290Sfs*56	1 / 486,0.21%	1 / 16,405	VEP: HIGH	add to survival plot
chr17:g.7674950A>G	Substitution	Missense TP53 L194P	1 / 486,0.21%	4 / 16,405	VEP: MODERATE, SIFT: deleterious - score 0, PolyPhen: probably_damaging - score 1	add to survival plot
chr17:g.7676119delC	Deletion	Frameshift TP53 A84Pfs*39	1 / 486,0.21%	4 / 16,405	VEP: HIGH	add to survival plot
chr17:g.7675214A>T	Substitution	Missense TP53 M133K	1 / 486,0.21%	4 / 16,405	VEP: MODERATE, SIFT: deleterious - score 0, PolyPhen: benign - score 0.061	add to survival plot
chr17:g.7676400delA	Deletion	Frameshift TP53 P27Lfs*17	1 / 486,0.21%	2 / 16,405	VEP: HIGH	add to survival plot
chr17:g.7675119G>A	Substitution	Stop Gained TP53 Q165*	1 / 486,0.21%	6 / 16,405	VEP: HIGH	add to survival plot
chr17:g.7674180C>T	Substitution	Splice Donor TP53 X261_splice	1 / 486,0.21%	10 / 16,405	VEP: HIGH	add to survival plot
chr17:g.7675131C>T	Substitution	Missense TP53 A161T	1 / 486,0.21%	11 / 16,405	VEP: MODERATE, SIFT: deleterious - score 0, PolyPhen: probably_damaging - score 0.998	add to survival plot
chr17:g.7675145C>G	Substitution	Missense TP53 R156P	1 / 486,0.21%	9 / 16,405	VEP: MODERATE, SIFT: tolerated - score 0.22, PolyPhen: possibly_damaging - score 0.876	add to survival plot
chr17:g.7674233C>T	Substitution	Missense TP53 G244S	1 / 486,0.21%	11 / 16,405	VEP: MODERATE, SIFT: deleterious - score 0, PolyPhen: probably_damaging - score 1	add to survival plot
chr17:g.7676134delCT	Deletion	Frameshift TP53 A79Sfs*69	1 / 486,0.21%	1 / 16,405	VEP: HIGH	add to survival plot
chr17:g.7670666A>G	Substitution	Missense TP53 L348S	1 / 486,0.21%	1 / 16,405	VEP: MODERATE, SIFT: deleterious - score 0, PolyPhen: probably_damaging - score 1	add to survival plot
chr17:g.7675088delCGCCTCA	Deletion	Frameshift TP53 V173Afs*72	1 / 486,0.21%	1 / 16,405	VEP: HIGH	add to survival plot
chr17:g.7675145_7675146insGGGT	Insertion	Frameshift TP53 R156Hfs*26	1 / 486,0.21%	1 / 16,405	VEP: HIGH	add to survival plot
chr17:g.7673797_7673798insAAC	Insertion	Inframe Insertion TP53 V274du	1 / 486,0.21%	1 / 16,405	VEP: MODERATE	add to survival plot
chr17:g.7674241G>A	Substitution	Missense TP53 S241F	1 / 486,0.21%	25 / 16,405	VEP: MODERATE, SIFT: deleterious - score 0, PolyPhen: probably_damaging - score 1	add to survival plot
chr17:g.7675201delCAGT	Deletion	Frameshift TP53 L137Pfs*32	1 / 486,0.21%	1 / 16,405	VEP: HIGH	add to survival plot
chr17:g.7673540delG	Deletion	Frameshift TP53 L330Ffs*15	1 / 486,0.21%	3 / 16,405	VEP: HIGH	add to survival plot
chr17:g.7676038delGACG	Deletion	Frameshift TP53 R110Wfs*12	1 / 486,0.21%	1 / 16,405	VEP: HIGH	add to survival plot
chr17:g.7676101_7676102insGG	Insertion	Frameshift TP53 S90Pfs*34	1 / 486,0.21%	1 / 16,405	VEP: HIGH	add to survival plot
chr17:g.7675084G>A	Substitution	Synonymous TP53 C176=	1 / 486,0.21%	1 / 16,405	VEP: LOW	add to survival plot
chr17:g.7675161G>T	Substitution	Missense TP53 P151T	1 / 486,0.21%	6 / 16,405	VEP: MODERATE, SIFT: deleterious - score 0, PolyPhen: possibly_damaging - score 0.683	add to survival plot
chr17:g.7676404C>G	Substitution	Splice Acceptor TP53 X25_splice	1 / 486,0.21%	1 / 16,405	VEP: HIGH	add to survival plot
chr17:g.7674203T>A	Substitution	Missense TP53 I254F	1 / 486,0.21%	1 / 16,405	VEP: MODERATE, SIFT: deleterious - score 0, PolyPhen: probably_damaging - score 0.991	add to survival plot
chr17:g.7676011T>A	Substitution	Stop Gained TP53 K120*	1 / 486,0.21%	1 / 16,405	VEP: HIGH	add to survival plot
chr17:g.7675212delACATCTTG…	Deletion	Frameshift TP53 A129Ffs*36	1 / 486,0.21%	1 / 16,405	VEP: HIGH	add to survival plot
chr17:g.7675174C>T	Substitution	Stop Gained TP53 W146*	1 / 486,0.21%	10 / 16,405	VEP: HIGH	add to survival plot
chr17:g.7676257G>A	Substitution	Stop Gained TP53 Q38*	1 / 486,0.21%	4 / 16,405	VEP: HIGH	add to survival plot
chr17:g.7675139C>T	Substitution	Missense TP53 R158H	1 / 486,0.21%	19 / 16,405	VEP: MODERATE, SIFT: tolerated - score 0.1, PolyPhen: possibly_damaging - score 0.45	add to survival plot
chr17:g.7676068T>A	Substitution	Stop Gained TP53 K101*	1 / 486,0.21%	1 / 16,405	VEP: HIGH	add to survival plot
chr17:g.7673714delCC	Deletion	Frameshift TP53 G302Efs*3	1 / 486,0.21%	1 / 16,405	VEP: HIGH	add to survival plot
chr17:g.7673534C>T	Substitution	Splice Donor TP53 X331_splice	1 / 486,0.21%	12 / 16,405	VEP: HIGH	add to survival plot
chr17:g.7674276delAC	Deletion	Frameshift TP53 C229Yfs*10	1 / 486,0.21%	7 / 16,405	VEP: HIGH	add to survival plot
chr17:g.7675161delGTGTGGAA…	Deletion	Frameshift TP53 K139Pfs*19	1 / 486,0.21%	1 / 16,405	VEP: HIGH	add to survival plot
chr17:g.7673763T>A	Substitution	Missense TP53 E286V	1 / 486,0.21%	1 / 16,405	VEP: MODERATE, SIFT: deleterious - score 0, PolyPhen: probably_damaging - score 0.987	add to survival plot
chr17:g.7673787G>T	Substitution	Missense TP53 P278H	1 / 486,0.21%	6 / 16,405	VEP: MODERATE, SIFT: deleterious - score 0, PolyPhen: probably_damaging - score 1	add to survival plot
chr17:g.7673330T>A	Substitution	Intron TP53	1 / 486,0.21%	1 / 16,405	VEP: MODIFIER	add to survival plot
chr17:g.7675094A>C	Substitution	Missense TP53 V173G	1 / 486,0.21%	2 / 16,405	VEP: MODERATE, SIFT: deleterious - score 0, PolyPhen: probably_damaging - score 0.999	add to survival plot
chr17:g.7674932delT	Deletion	Frameshift TP53 N200Ifs*47	1 / 486,0.21%	2 / 16,405	VEP: HIGH	add to survival plot
chr17:g.7674919delCTCCACAC…	Deletion	Frameshift TP53 V197Ifs*42	1 / 486,0.21%	1 / 16,405	VEP: HIGH	add to survival plot
chr17:g.7670717T>A	Substitution	Splice Acceptor TP53 X332_splice	1 / 486,0.21%	3 / 16,405	VEP: HIGH	add to survival plot
chr17:g.7670608C>T	Substitution	Splice Donor TP53 X367_splice	1 / 486,0.21%	1 / 16,405	VEP: HIGH	add to survival plot
chr17:g.7676176_7676177insG	Insertion	Frameshift TP53 R65Qfs*84	1 / 486,0.21%	1 / 16,405	VEP: HIGH	add to survival plot
chr17:g.7674889delA	Deletion	Frameshift TP53 H214Qfs*33	1 / 486,0.21%	1 / 16,405	VEP: HIGH	add to survival plot
chr17:g.7673772delCGCCGGTC…	Deletion	Frameshift TP53 G279Afs*62	1 / 486,0.21%	1 / 16,405	VEP: HIGH	add to survival plot
chr17:g.7674918A>C	Substitution	Missense TP53 Y205D	1 / 486,0.21%	4 / 16,405	VEP: MODERATE, SIFT: deleterious - score 0, PolyPhen: probably_damaging - score 0.978	add to survival plot
chr17:g.7674916A>T	Substitution	Stop Gained TP53 Y205*	1 / 486,0.21%	1 / 16,405	VEP: HIGH	add to survival plot
chr17:g.7673802delCGCACCTC…	Deletion	Inframe Deletion TP53 N268_R273del	1 / 486,0.21%	1 / 16,405	VEP: MODERATE	add to survival plot
chr17:g.7675137C>G	Substitution	Missense TP53 A159P	1 / 486,0.21%	14 / 16,405	VEP: MODERATE, SIFT: deleterious - score 0, PolyPhen: probably_damaging - score 0.995	add to survival plot
chr17:g.7674904delTC	Deletion	Frameshift TP53 R209Kfs*6	1 / 486,0.21%	12 / 16,405	VEP: HIGH	add to survival plot
chr17:g.7674211A>T	Substitution	Missense TP53 I251N	1 / 486,0.21%	2 / 16,405	VEP: MODERATE, SIFT: deleterious - score 0.03, PolyPhen: probably_damaging - score 0.94	add to survival plot
chr17:g.7674874delGG	Deletion	Frameshift TP53 P219Lfs*2	1 / 486,0.21%	1 / 16,405	VEP: HIGH	add to survival plot
chr17:g.7674232C>A	Substitution	Missense TP53 G244V	1 / 486,0.21%	4 / 16,405	VEP: MODERATE, SIFT: deleterious - score 0, PolyPhen: probably_damaging - score 1	add to survival plot
chr17:g.7674236delTGCAGGAA…	Deletion	Frameshift TP53 S240Gfs*20	1 / 486,0.21%	1 / 16,405	VEP: HIGH	add to survival plot
chr17:g.7675993C>T	Substitution	Splice Donor TP53 X125_splice	1 / 486,0.21%	10 / 16,405	VEP: HIGH	add to survival plot
chr17:g.7674213delGG	Deletion	Frameshift TP53 P250Hfs*13	1 / 486,0.21%	1 / 16,405	VEP: HIGH	add to survival plot
chr17:g.7673809C>T	Substitution	Missense TP53 E271K	1 / 486,0.21%	11 / 16,405	VEP: MODERATE, SIFT: deleterious - score 0, PolyPhen: probably_damaging - score 0.999	add to survival plot
chr17:g.7675125A>G	Substitution	Missense TP53 Y163H	1 / 486,0.21%	8 / 16,405	VEP: MODERATE, SIFT: deleterious - score 0, PolyPhen: probably_damaging - score 0.999	add to survival plot
chr17:g.7676042G>A	Substitution	Synonymous TP53 F109=	1 / 486,0.21%	1 / 16,405	VEP: LOW	add to survival plot
chr17:g.7674858C>T	Substitution	Splice Donor TP53 X224_splice	1 / 486,0.21%	9 / 16,405	VEP: HIGH	add to survival plot
chr17:g.7674917T>C	Substitution	Missense TP53 Y205C	1 / 486,0.21%	21 / 16,405	VEP: MODERATE, SIFT: deleterious - score 0, PolyPhen: probably_damaging - score 0.998	add to survival plot
chr17:g.7673821G>A	Substitution	Missense TP53 R267W	1 / 486,0.21%	9 / 16,405	VEP: MODERATE, SIFT: tolerated - score 0.05, PolyPhen: possibly_damaging - score 0.835	add to survival plot
chr17:g.7675066delGCAGCGCT…	Deletion	Inframe Deletion TP53 P177_C182del	1 / 486,0.21%	4 / 16,405	VEP: MODERATE	add to survival plot
chr17:g.7670685delG	Deletion	Frameshift TP53 R342Efs*3	1 / 486,0.21%	7 / 16,405	VEP: HIGH	add to survival plot
chr17:g.7673586G>A	Substitution	Synonymous TP53 S314=	1 / 486,0.21%	1 / 16,405	VEP: LOW	add to survival plot
chr17:g.7675138delGCGGACGC…	Deletion	Frameshift TP53 P152Rfs*22	1 / 486,0.21%	1 / 16,405	VEP: HIGH	add to survival plot
chr17:g.7675216C>G	Substitution	Missense TP53 K132N	1 / 486,0.21%	13 / 16,405	VEP: MODERATE, SIFT: deleterious - score 0, PolyPhen: probably_damaging - score 0.999	add to survival plot
chr17:g.7673765C>A	Substitution	Missense TP53 E285D	1 / 486,0.21%	2 / 16,405	VEP: MODERATE, SIFT: deleterious - score 0.03, PolyPhen: possibly_damaging - score 0.467	add to survival plot
chr17:g.7674859C>A	Substitution	Missense TP53 E224D	1 / 486,0.21%	5 / 16,405	VEP: MODERATE, SIFT: tolerated - score 0.06, PolyPhen: benign - score 0.023	add to survival plot
chr17:g.7675213delC	Deletion	Frameshift TP53 M133Ifs*37	1 / 486,0.21%	1 / 16,405	VEP: HIGH	add to survival plot
chr17:g.7675190C>A	Substitution	Missense TP53 C141F	1 / 486,0.21%	1 / 16,405	VEP: MODERATE, SIFT: deleterious - score 0, PolyPhen: probably_damaging - score 0.999	add to survival plot
chr17:g.7676041G>A	Substitution	Missense TP53 R110C	1 / 486,0.21%	4 / 16,405	VEP: MODERATE, SIFT: tolerated - score 0.14, PolyPhen: benign - score 0.047	add to survival plot
chr17:g.7675136G>A	Substitution	Missense TP53 A159V	1 / 486,0.21%	16 / 16,405	VEP: MODERATE, SIFT: deleterious - score 0, PolyPhen: possibly_damaging - score 0.772	add to survival plot
chr17:g.7676059G>A	Substitution	Stop Gained TP53 Q104*	1 / 486,0.21%	5 / 16,405	VEP: HIGH	add to survival plot
chr17:g.7670686G>C	Substitution	Missense TP53 F341L	1 / 486,0.21%	1 / 16,405	VEP: MODERATE, SIFT: tolerated - score 0.98, PolyPhen: benign - score 0.007	add to survival plot
chr17:g.7674250delC	Deletion	Frameshift TP53 C238Lfs*9	1 / 486,0.21%	1 / 16,405	VEP: HIGH	add to survival plot
chr17:g.7674887_7674888insT	Insertion	Frameshift TP53 S215Kfs*7	1 / 486,0.21%	1 / 16,405	VEP: HIGH	add to survival plot
chr17:g.7675058delCTAT	Deletion	Frameshift TP53 D184Afs*62	1 / 486,0.21%	1 / 16,405	VEP: HIGH	add to survival plot
chr17:g.7670674_7670675insT	Insertion	Frameshift TP53 N345Kfs*2	1 / 486,0.21%	1 / 16,405	VEP: HIGH	add to survival plot
chr17:g.7674937delT	Deletion	Frameshift TP53 G199Efs*48	1 / 486,0.21%	1 / 16,405	VEP: HIGH	add to survival plot
chr17:g.7674972C>T	Substitution	Splice Acceptor TP53 X187_splice	1 / 486,0.21%	14 / 16,405	VEP: HIGH	add to survival plot
chr17:g.7673779C>A	Substitution	Missense TP53 D281Y	1 / 486,0.21%	6 / 16,405	VEP: MODERATE, SIFT: deleterious - score 0, PolyPhen: probably_damaging - score 0.996	add to survival plot
chr17:g.7674895delA	Deletion	Frameshift TP53 R213Dfs*34	1 / 486,0.21%	7 / 16,405	VEP: HIGH	add to survival plot
chr17:g.7675136G>T	Substitution	Missense TP53 A159D	1 / 486,0.21%	2 / 16,405	VEP: MODERATE, SIFT: deleterious - score 0, PolyPhen: probably_damaging - score 0.983	add to survival plot
chr17:g.7674972C>G	Substitution	Splice Acceptor TP53 X187_splice	1 / 486,0.21%	6 / 16,405	VEP: HIGH	add to survival plot
chr17:g.7674947A>G	Substitution	Missense TP53 I195T	1 / 486,0.21%	33 / 16,405	VEP: MODERATE, SIFT: deleterious - score 0, PolyPhen: probably_damaging - score 0.993	add to survival plot
chr17:g.7673824C>T	Substitution	Missense TP53 G266R	1 / 486,0.21%	10 / 16,405	VEP: MODERATE, SIFT: deleterious - score 0.03, PolyPhen: probably_damaging - score 0.951	add to survival plot
chr17:g.7673707T>A	Substitution	Stop Gained TP53 K305*	1 / 486,0.21%	4 / 16,405	VEP: HIGH	add to survival plot
chr17:g.7673780T>G	Substitution	Missense TP53 R280S	1 / 486,0.21%	2 / 16,405	VEP: MODERATE, SIFT: deleterious - score 0.03, PolyPhen: possibly_damaging - score 0.843	add to survival plot
chr17:g.7674865_7674866insGGCT	Insertion	Frameshift TP53 P223Afs*3	1 / 486,0.21%	1 / 16,405	VEP: HIGH	add to survival plot
chr17:g.7673813delGCTGTTCC…	Deletion	Frameshift TP53 R267Ifs*2	1 / 486,0.21%	1 / 16,405	VEP: HIGH	add to survival plot
chr17:g.7676018delC	Deletion	Frameshift TP53 T118Qfs*5	1 / 486,0.21%	3 / 16,405	VEP: HIGH	add to survival plot
chr17:g.7673780T>A	Substitution	Missense TP53 R280S	1 / 486,0.21%	1 / 16,405	VEP: MODERATE, SIFT: deleterious - score 0.03, PolyPhen: possibly_damaging - score 0.843	add to survival plot
chr17:g.7675235T>G	Substitution	Missense TP53 Y126S	1 / 486,0.21%	2 / 16,405	VEP: MODERATE, SIFT: deleterious - score 0, PolyPhen: probably_damaging - score 0.999	add to survival plot
chr17:g.7675085C>G	Substitution	Missense TP53 C176S	1 / 486,0.21%	2 / 16,405	VEP: MODERATE, SIFT: deleterious - score 0, PolyPhen: probably_damaging - score 0.965	add to survival plot
chr17:g.7674239A>T	Substitution	Missense TP53 C242S	1 / 486,0.21%	3 / 16,405	VEP: MODERATE, SIFT: deleterious - score 0, PolyPhen: probably_damaging - score 1	add to survival plot
chr17:g.7674230C>A	Substitution	Missense TP53 G245C	1 / 486,0.21%	13 / 16,405	VEP: MODERATE, SIFT: deleterious - score 0, PolyPhen: probably_damaging - score 1	add to survival plot
chr17:g.7673796C>T	Substitution	Missense TP53 C275Y	1 / 486,0.21%	25 / 16,405	VEP: MODERATE, SIFT: deleterious - score 0, PolyPhen: probably_damaging - score 0.997	add to survival plot
chr17:g.7669614C>G	Substitution	Missense TP53 D393H	1 / 486,0.21%	1 / 16,405	VEP: MODERATE, SIFT: deleterious - score 0, PolyPhen: probably_damaging - score 0.961	add to survival plot
chr17:g.7674273delG	Deletion	Frameshift TP53 T231Pfs*16	1 / 486,0.21%	1 / 16,405	VEP: HIGH	add to survival plot

## Sheet: Sheet3
DNA Change	Type	Consequences	# Affected Cases in Cohort	# Affected Cases Across the GDC	Impact	Survival
chr17:g.7675088C>T	Substitution	Missense TP53 R175H	14 / 486,2.88%	198 / 16,405	VEP: MODERATE, SIFT: tolerated - score 0.11, PolyPhen: benign - score 0.319	add to survival plot
chr17:g.7674894G>A	Substitution	Stop Gained TP53 R213*	12 / 486,2.47%	89 / 16,405	VEP: HIGH	add to survival plot
chr17:g.7673776G>A	Substitution	Missense TP53 R282W	12 / 486,2.47%	111 / 16,405	VEP: MODERATE, SIFT: deleterious - score 0, PolyPhen: probably_damaging - score 1	add to survival plot
chr17:g.7674221G>A	Substitution	Missense TP53 R248W	10 / 486,2.06%	113 / 16,405	VEP: MODERATE, SIFT: deleterious - score 0, PolyPhen: probably_damaging - score 1	add to survival plot
chr17:g.7674945G>A	Substitution	Stop Gained TP53 R196*	9 / 486,1.85%	67 / 16,405	VEP: HIGH	add to survival plot
chr17:g.7674220C>T	Substitution	Missense TP53 R248Q	9 / 486,1.85%	154 / 16,405	VEP: MODERATE, SIFT: deleterious - score 0, PolyPhen: probably_damaging - score 0.994	add to survival plot
chr17:g.7673802C>T	Substitution	Missense TP53 R273H	9 / 486,1.85%	123 / 16,405	VEP: MODERATE, SIFT: tolerated - score 0.13, PolyPhen: possibly_damaging - score 0.643	add to survival plot
chr17:g.7674230C>T	Substitution	Missense TP53 G245S	8 / 486,1.65%	58 / 16,405	VEP: MODERATE, SIFT: deleterious - score 0, PolyPhen: probably_damaging - score 0.998	add to survival plot
chr17:g.7674872T>C	Substitution	Missense TP53 Y220C	8 / 486,1.65%	82 / 16,405	VEP: MODERATE, SIFT: deleterious - score 0, PolyPhen: probably_damaging - score 0.998	add to survival plot
chr17:g.7673728C>A	Substitution	Stop Gained TP53 E298*	7 / 486,1.44%	23 / 16,405	VEP: HIGH	add to survival plot
chr17:g.7675076T>C	Substitution	Missense TP53 H179R	7 / 486,1.44%	51 / 16,405	VEP: MODERATE, SIFT: deleterious - score 0, PolyPhen: probably_damaging - score 0.98	add to survival plot
chr17:g.7675124T>C	Substitution	Missense TP53 Y163C	6 / 486,1.23%	33 / 16,405	VEP: MODERATE, SIFT: deleterious - score 0, PolyPhen: probably_damaging - score 0.999	add to survival plot
chr17:g.7673704G>A	Substitution	Stop Gained TP53 R306*	6 / 486,1.23%	46 / 16,405	VEP: HIGH	add to survival plot
chr17:g.7675143C>A	Substitution	Missense TP53 V157F	6 / 486,1.23%	38 / 16,405	VEP: MODERATE, SIFT: deleterious - score 0, PolyPhen: probably_damaging - score 0.998	add to survival plot
chr17:g.7674953T>A	Substitution	Missense TP53 H193L	5 / 486,1.03%	14 / 16,405	VEP: MODERATE, SIFT: deleterious - score 0, PolyPhen: probably_damaging - score 1	add to survival plot
chr17:g.7673803G>A	Substitution	Missense TP53 R273C	5 / 486,1.03%	140 / 16,405	VEP: MODERATE, SIFT: deleterious - score 0, PolyPhen: probably_damaging - score 0.999	add to survival plot
chr17:g.7673788G>A	Substitution	Missense TP53 P278S	5 / 486,1.03%	16 / 16,405	VEP: MODERATE, SIFT: deleterious - score 0.03, PolyPhen: probably_damaging - score 0.984	add to survival plot
chr17:g.7675994C>A	Substitution	Splice Region TP53 T125=	5 / 486,1.03%	35 / 16,405	VEP: LOW	add to survival plot
chr17:g.7674256T>C	Substitution	Missense TP53 Y236C	4 / 486,0.82%	17 / 16,405	VEP: MODERATE, SIFT: deleterious - score 0, PolyPhen: probably_damaging - score 0.99	add to survival plot
chr17:g.7676040C>A	Substitution	Missense TP53 R110L	4 / 486,0.82%	16 / 16,405	VEP: MODERATE, SIFT: deleterious - score 0.04, PolyPhen: benign - score 0.343	add to survival plot
chr17:g.7674858C>A	Substitution	Splice Donor TP53 X224_splice	4 / 486,0.82%	8 / 16,405	VEP: HIGH	add to survival plot
chr17:g.7673740C>A	Substitution	Stop Gained TP53 E294*	4 / 486,0.82%	19 / 16,405	VEP: HIGH	add to survival plot
chr17:g.7674238C>A	Substitution	Missense TP53 C242F	4 / 486,0.82%	13 / 16,405	VEP: MODERATE, SIFT: deleterious - score 0, PolyPhen: probably_damaging - score 1	add to survival plot
chr17:g.7673806C>T	Substitution	Missense TP53 V272M	4 / 486,0.82%	24 / 16,405	VEP: MODERATE, SIFT: deleterious - score 0, PolyPhen: probably_damaging - score 0.998	add to survival plot
chr17:g.7675161G>A	Substitution	Missense TP53 P151S	3 / 486,0.62%	20 / 16,405	VEP: MODERATE, SIFT: deleterious - score 0.01, PolyPhen: possibly_damaging - score 0.798	add to survival plot
chr17:g.7673767C>T	Substitution	Missense TP53 E285K	3 / 486,0.62%	25 / 16,405	VEP: MODERATE, SIFT: deleterious - score 0, PolyPhen: probably_damaging - score 0.983	add to survival plot
chr17:g.7675085C>T	Substitution	Missense TP53 C176Y	3 / 486,0.62%	27 / 16,405	VEP: MODERATE, SIFT: deleterious - score 0, PolyPhen: probably_damaging - score 0.999	add to survival plot
chr17:g.7674292T>A	Substitution	Splice Acceptor TP53 X225_splice	3 / 486,0.62%	6 / 16,405	VEP: HIGH	add to survival plot
chr17:g.7670700G>A	Substitution	Missense TP53 R337C	3 / 486,0.62%	18 / 16,405	VEP: MODERATE, SIFT: tolerated - score 0.09, PolyPhen: benign - score 0.344	add to survival plot
chr17:g.7675095C>T	Substitution	Missense TP53 V173M	3 / 486,0.62%	19 / 16,405	VEP: MODERATE, SIFT: deleterious - score 0.02, PolyPhen: probably_damaging - score 0.952	add to survival plot
chr17:g.7674957G>A	Substitution	Stop Gained TP53 Q192*	3 / 486,0.62%	29 / 16,405	VEP: HIGH	add to survival plot
chr17:g.7675085C>A	Substitution	Missense TP53 C176F	3 / 486,0.62%	27 / 16,405	VEP: MODERATE, SIFT: deleterious - score 0, PolyPhen: probably_damaging - score 0.998	add to survival plot
chr17:g.7675182G>A	Substitution	Stop Gained TP53 Q144*	3 / 486,0.62%	11 / 16,405	VEP: HIGH	add to survival plot
chr17:g.7674229C>T	Substitution	Missense TP53 G245D	3 / 486,0.62%	21 / 16,405	VEP: MODERATE, SIFT: deleterious - score 0, PolyPhen: probably_damaging - score 0.999	add to survival plot
chr17:g.7674229C>A	Substitution	Missense TP53 G245V	3 / 486,0.62%	24 / 16,405	VEP: MODERATE, SIFT: deleterious - score 0, PolyPhen: probably_damaging - score 0.999	add to survival plot
chr17:g.7673772C>G	Substitution	Missense TP53 R283P	3 / 486,0.62%	8 / 16,405	VEP: MODERATE, SIFT: deleterious - score 0.01, PolyPhen: probably_damaging - score 0.914	add to survival plot
chr17:g.7674950A>C	Substitution	Missense TP53 L194R	3 / 486,0.62%	18 / 16,405	VEP: MODERATE, SIFT: deleterious - score 0, PolyPhen: probably_damaging - score 1	add to survival plot
chr17:g.7673537G>A	Substitution	Stop Gained TP53 Q331*	3 / 486,0.62%	27 / 16,405	VEP: HIGH	add to survival plot
chr17:g.7676203C>A	Substitution	Stop Gained TP53 E56*	3 / 486,0.62%	5 / 16,405	VEP: HIGH	add to survival plot
chr17:g.7670664C>A	Substitution	Stop Gained TP53 E349*	2 / 486,0.41%	8 / 16,405	VEP: HIGH	add to survival plot
chr17:g.7675101C>A	Substitution	Stop Gained TP53 E171*	2 / 486,0.41%	8 / 16,405	VEP: HIGH	add to survival plot
chr17:g.7674944C>G	Substitution	Missense TP53 R196P	2 / 486,0.41%	3 / 16,405	VEP: MODERATE, SIFT: deleterious - score 0, PolyPhen: probably_damaging - score 0.999	add to survival plot
chr17:g.7670699C>A	Substitution	Missense TP53 R337L	2 / 486,0.41%	15 / 16,405	VEP: MODERATE, SIFT: deleterious - score 0.01, PolyPhen: probably_damaging - score 0.946	add to survival plot
chr17:g.7674248T>C	Substitution	Missense TP53 N239D	2 / 486,0.41%	7 / 16,405	VEP: MODERATE, SIFT: deleterious - score 0, PolyPhen: probably_damaging - score 0.991	add to survival plot
chr17:g.7673544_7673545insA	Insertion	Frameshift TP53 T329Hfs*8	2 / 486,0.41%	2 / 16,405	VEP: HIGH	add to survival plot
chr17:g.7675139C>A	Substitution	Missense TP53 R158L	2 / 486,0.41%	25 / 16,405	VEP: MODERATE, SIFT: deleterious - score 0, PolyPhen: probably_damaging - score 0.988	add to survival plot
chr17:g.7674953T>G	Substitution	Missense TP53 H193P	2 / 486,0.41%	7 / 16,405	VEP: MODERATE, SIFT: deleterious - score 0, PolyPhen: probably_damaging - score 1	add to survival plot
chr17:g.7674953T>C	Substitution	Missense TP53 H193R	2 / 486,0.41%	38 / 16,405	VEP: MODERATE, SIFT: deleterious - score 0, PolyPhen: probably_damaging - score 1	add to survival plot
chr17:g.7674929A>T	Substitution	Stop Gained TP53 L201*	2 / 486,0.41%	2 / 16,405	VEP: HIGH	add to survival plot
chr17:g.7673823C>T	Substitution	Missense TP53 G266E	2 / 486,0.41%	12 / 16,405	VEP: MODERATE, SIFT: deleterious - score 0, PolyPhen: probably_damaging - score 0.999	add to survival plot
chr17:g.7675208C>A	Substitution	Missense TP53 C135F	2 / 486,0.41%	11 / 16,405	VEP: MODERATE, SIFT: deleterious - score 0, PolyPhen: probably_damaging - score 1	add to survival plot
chr17:g.7675077G>T	Substitution	Missense TP53 H179N	2 / 486,0.41%	6 / 16,405	VEP: MODERATE, SIFT: deleterious - score 0, PolyPhen: probably_damaging - score 0.991	add to survival plot
chr17:g.7675077G>A	Substitution	Missense TP53 H179Y	2 / 486,0.41%	22 / 16,405	VEP: MODERATE, SIFT: deleterious - score 0, PolyPhen: probably_damaging - score 0.991	add to survival plot
chr17:g.7675125A>T	Substitution	Missense TP53 Y163N	2 / 486,0.41%	5 / 16,405	VEP: MODERATE, SIFT: deleterious - score 0, PolyPhen: probably_damaging - score 1	add to survival plot
chr17:g.7670685G>A	Substitution	Stop Gained TP53 R342*	2 / 486,0.41%	45 / 16,405	VEP: HIGH	add to survival plot
chr17:g.7675190C>T	Substitution	Missense TP53 C141Y	2 / 486,0.41%	15 / 16,405	VEP: MODERATE, SIFT: deleterious - score 0, PolyPhen: probably_damaging - score 0.999	add to survival plot
chr17:g.7674216C>A	Substitution	Missense TP53 R249S	2 / 486,0.41%	29 / 16,405	VEP: MODERATE, SIFT: deleterious - score 0, PolyPhen: probably_damaging - score 0.989	add to survival plot
chr17:g.7675209delA	Deletion	Frameshift TP53 C135Afs*35	2 / 486,0.41%	3 / 16,405	VEP: HIGH	add to survival plot
chr17:g.7676167C>A	Substitution	Stop Gained TP53 E68*	2 / 486,0.41%	7 / 16,405	VEP: HIGH	add to survival plot
chr17:g.7674885C>T	Substitution	Missense TP53 V216M	2 / 486,0.41%	19 / 16,405	VEP: MODERATE, SIFT: deleterious - score 0, PolyPhen: probably_damaging - score 1	add to survival plot
chr17:g.7676051G>C	Substitution	Missense TP53 S106R	2 / 486,0.41%	6 / 16,405	VEP: MODERATE, SIFT: tolerated - score 0.41, PolyPhen: benign - score 0.149	add to survival plot
chr17:g.7670694C>A	Substitution	Stop Gained TP53 E339*	2 / 486,0.41%	10 / 16,405	VEP: HIGH	add to survival plot
chr17:g.7673782T>C	Substitution	Missense TP53 R280G	2 / 486,0.41%	7 / 16,405	VEP: MODERATE, SIFT: deleterious - score 0, PolyPhen: probably_damaging - score 0.98	add to survival plot
chr17:g.7674262T>C	Substitution	Missense TP53 Y234C	2 / 486,0.41%	23 / 16,405	VEP: MODERATE, SIFT: deleterious - score 0, PolyPhen: probably_damaging - score 0.98	add to survival plot
chr17:g.7674291C>T	Substitution	Splice Acceptor TP53 X225_splice	2 / 486,0.41%	8 / 16,405	VEP: HIGH	add to survival plot
chr17:g.7675160G>T	Substitution	Missense TP53 P151H	2 / 486,0.41%	8 / 16,405	VEP: MODERATE, SIFT: deleterious - score 0, PolyPhen: possibly_damaging - score 0.803	add to survival plot
chr17:g.7675157delG	Deletion	Frameshift TP53 P152Rfs*18	2 / 486,0.41%	9 / 16,405	VEP: HIGH	add to survival plot
chr17:g.7673761C>A	Substitution	Stop Gained TP53 E287*	2 / 486,0.41%	6 / 16,405	VEP: HIGH	add to survival plot
chr17:g.7674292T>C	Substitution	Splice Acceptor TP53 X225_splice	2 / 486,0.41%	17 / 16,405	VEP: HIGH	add to survival plot
chr17:g.7673610T>C	Substitution	Splice Acceptor TP53 X307_splice	2 / 486,0.41%	9 / 16,405	VEP: HIGH	add to survival plot
chr17:g.7674893C>A	Substitution	Missense TP53 R213L	2 / 486,0.41%	9 / 16,405	VEP: MODERATE, SIFT: deleterious - score 0, PolyPhen: probably_damaging - score 0.986	add to survival plot
chr17:g.7673699A>C	Substitution	Splice Donor TP53 X307_splice	2 / 486,0.41%	6 / 16,405	VEP: HIGH	add to survival plot
chr17:g.7675185C>T	Substitution	Missense TP53 V143M	2 / 486,0.41%	6 / 16,405	VEP: MODERATE, SIFT: deleterious - score 0, PolyPhen: probably_damaging - score 0.997	add to survival plot
chr17:g.7675993C>A	Substitution	Splice Donor TP53 X125_splice	2 / 486,0.41%	9 / 16,405	VEP: HIGH	add to survival plot
chr17:g.7676215G>A	Substitution	Stop Gained TP53 Q52*	2 / 486,0.41%	5 / 16,405	VEP: HIGH	add to survival plot
chr17:g.7674878A>C	Substitution	Missense TP53 V218G	2 / 486,0.41%	3 / 16,405	VEP: MODERATE, SIFT: deleterious - score 0, PolyPhen: probably_damaging - score 0.998	add to survival plot
chr17:g.7673700C>T	Substitution	Splice Donor TP53 X307_splice	2 / 486,0.41%	7 / 16,405	VEP: HIGH	add to survival plot
chr17:g.7670703C>A	Substitution	Stop Gained TP53 E336*	2 / 486,0.41%	8 / 16,405	VEP: HIGH	add to survival plot
chr17:g.7674250C>A	Substitution	Missense TP53 C238F	2 / 486,0.41%	17 / 16,405	VEP: MODERATE, SIFT: deleterious - score 0, PolyPhen: probably_damaging - score 1	add to survival plot
chr17:g.7676152_7676153insG	Insertion	Frameshift TP53 V73Rfs*76	2 / 486,0.41%	7 / 16,405	VEP: HIGH	add to survival plot
chr17:g.7673535C>A	Substitution	Missense TP53 Q331H	2 / 486,0.41%	4 / 16,405	VEP: MODERATE, SIFT: tolerated - score 0.13, PolyPhen: benign - score 0.052	add to survival plot
chr17:g.7676055C>A	Substitution	Missense TP53 G105V	2 / 486,0.41%	6 / 16,405	VEP: MODERATE, SIFT: deleterious - score 0, PolyPhen: probably_damaging - score 0.998	add to survival plot
chr17:g.7673535C>T	Substitution	Splice Region TP53 Q331=	2 / 486,0.41%	3 / 16,405	VEP: LOW	add to survival plot
chr17:g.7676381C>A	Substitution	Splice Donor TP53 X32_splice	2 / 486,0.41%	4 / 16,405	VEP: HIGH	add to survival plot
chr17:g.7674859C>T	Substitution	Splice Region TP53 E224=	2 / 486,0.41%	7 / 16,405	VEP: LOW	add to survival plot
chr17:g.7674238C>T	Substitution	Missense TP53 C242Y	2 / 486,0.41%	6 / 16,405	VEP: MODERATE, SIFT: deleterious - score 0, PolyPhen: probably_damaging - score 1	add to survival plot
chr17:g.7675232G>T	Substitution	Missense TP53 S127Y	2 / 486,0.41%	10 / 16,405	VEP: MODERATE, SIFT: deleterious - score 0, PolyPhen: probably_damaging - score 1	add to survival plot
chr17:g.7676196delG	Deletion	Frameshift TP53 P58Qfs*65	2 / 486,0.41%	3 / 16,405	VEP: HIGH	add to survival plot
chr17:g.7674921C>A	Substitution	Stop Gained TP53 E204*	1 / 486,0.21%	11 / 16,405	VEP: HIGH	add to survival plot
chr17:g.7675156delC	Deletion	Frameshift TP53 G154Afs*16	1 / 486,0.21%	3 / 16,405	VEP: HIGH	add to survival plot
chr17:g.7676380A>C	Substitution	Splice Donor TP53 X32_splice	1 / 486,0.21%	3 / 16,405	VEP: HIGH	add to survival plot
chr17:g.7673590_7673591insTGGTGTTG	Insertion	Frameshift TP53 S313Tfs*35	1 / 486,0.21%	1 / 16,405	VEP: HIGH	add to survival plot
chr17:g.7675232G>A	Substitution	Missense TP53 S127F	1 / 486,0.21%	15 / 16,405	VEP: MODERATE, SIFT: deleterious - score 0, PolyPhen: probably_damaging - score 1	add to survival plot
chr17:g.7669691C>T	Substitution	Splice Acceptor TP53 X367_splice	1 / 486,0.21%	1 / 16,405	VEP: HIGH	add to survival plot
chr17:g.7674948T>A	Substitution	Missense TP53 I195F	1 / 486,0.21%	8 / 16,405	VEP: MODERATE, SIFT: deleterious - score 0, PolyPhen: probably_damaging - score 0.984	add to survival plot
chr17:g.7673764C>A	Substitution	Stop Gained TP53 E286*	1 / 486,0.21%	5 / 16,405	VEP: HIGH	add to survival plot
chr17:g.7676261delC	Deletion	Frameshift TP53 S37Pfs*7	1 / 486,0.21%	1 / 16,405	VEP: HIGH	add to survival plot
chr17:g.7670682C>A	Substitution	Stop Gained TP53 E343*	1 / 486,0.21%	7 / 16,405	VEP: HIGH	add to survival plot
chr17:g.7676096C>T	Substitution	Stop Gained TP53 W91*	1 / 486,0.21%	11 / 16,405	VEP: HIGH	add to survival plot
chr17:g.7675151delC	Deletion	Frameshift TP53 G154Afs*16	1 / 486,0.21%	7 / 16,405	VEP: HIGH	add to survival plot
chr17:g.7676273C>T	Substitution	Splice Acceptor TP53 X33_splice	1 / 486,0.21%	7 / 16,405	VEP: HIGH	add to survival plot
chr17:g.7673730delT	Deletion	Frameshift TP53 H297Pfs*48	1 / 486,0.21%	1 / 16,405	VEP: HIGH	add to survival plot
chr17:g.7675115G>C	Substitution	Stop Gained TP53 S166*	1 / 486,0.21%	3 / 16,405	VEP: HIGH	add to survival plot
chr17:g.7675123G>C	Substitution	Stop Gained TP53 Y163*	1 / 486,0.21%	1 / 16,405	VEP: HIGH	add to survival plot
chr17:g.7674291C>G	Substitution	Splice Acceptor TP53 X225_splice	1 / 486,0.21%	3 / 16,405	VEP: HIGH	add to survival plot
chr17:g.7674954G>A	Substitution	Missense TP53 H193Y	1 / 486,0.21%	14 / 16,405	VEP: MODERATE, SIFT: deleterious - score 0, PolyPhen: probably_damaging - score 1	add to survival plot
chr17:g.7673787G>A	Substitution	Missense TP53 P278L	1 / 486,0.21%	7 / 16,405	VEP: MODERATE, SIFT: deleterious - score 0, PolyPhen: probably_damaging - score 1	add to survival plot
chr17:g.7674196G>A	Substitution	Missense TP53 T256I	1 / 486,0.21%	3 / 16,405	VEP: MODERATE, SIFT: deleterious - score 0, PolyPhen: probably_damaging - score 1	add to survival plot
chr17:g.7675145_7675146insG	Insertion	Frameshift TP53 R156Pfs*25	1 / 486,0.21%	1 / 16,405	VEP: HIGH	add to survival plot
chr17:g.7675994C>G	Substitution	Splice Region TP53 T125=	1 / 486,0.21%	3 / 16,405	VEP: LOW	add to survival plot
chr17:g.7676003delCA	Deletion	Frameshift TP53 V122Dfs*26	1 / 486,0.21%	11 / 16,405	VEP: HIGH	add to survival plot
chr17:g.7674198_7674199insA	Insertion	Frameshift TP53 T256Hfs*8	1 / 486,0.21%	1 / 16,405	VEP: HIGH	add to survival plot
chr17:g.7673838C>A	Substitution	Splice Acceptor TP53 X261_splice	1 / 486,0.21%	4 / 16,405	VEP: HIGH	add to survival plot
chr17:g.7675102C>A	Substitution	Synonymous TP53 T170=	1 / 486,0.21%	1 / 16,405	VEP: LOW	add to survival plot
chr17:g.7675188delGGCAGGTC…	Deletion	Inframe Deletion TP53 K139_P142...	1 / 486,0.21%	1 / 16,405	VEP: MODERATE	add to survival plot
chr17:g.7676385delA	Deletion	Frameshift TP53 L32Cfs*12	1 / 486,0.21%	1 / 16,405	VEP: HIGH	add to survival plot
chr17:g.7675052C>A	Substitution	Splice Donor TP53 X187_splice	1 / 486,0.21%	11 / 16,405	VEP: HIGH	add to survival plot
chr17:g.7673738delCTCCCCTT…	Deletion	Inframe Deletion TP53 E286_E294del	1 / 486,0.21%	1 / 16,405	VEP: MODERATE	add to survival plot
chr17:g.7674916_7674917insT	Insertion	Stop Gained TP53 Y205*	1 / 486,0.21%	1 / 16,405	VEP: HIGH	add to survival plot
chr17:g.7674268delATGGTGGT…	Deletion	Frameshift TP53 C229Pfs*7	1 / 486,0.21%	1 / 16,405	VEP: HIGH	add to survival plot
chr17:g.7673767C>A	Substitution	Stop Gained TP53 E285*	1 / 486,0.21%	7 / 16,405	VEP: HIGH	add to survival plot
chr17:g.7674862_7674863insT	Insertion	Frameshift TP53 E224*	1 / 486,0.21%	1 / 16,405	VEP: HIGH	add to survival plot
chr17:g.7673825C>A	Substitution	Synonymous TP53 L265=	1 / 486,0.21%	1 / 16,405	VEP: LOW	add to survival plot
chr17:g.7673744delT	Deletion	Frameshift TP53 E294Sfs*51	1 / 486,0.21%	2 / 16,405	VEP: HIGH	add to survival plot
chr17:g.7674949delA	Deletion	Frameshift TP53 I195Sfs*52	1 / 486,0.21%	2 / 16,405	VEP: HIGH	add to survival plot
chr17:g.7675051A>C	Substitution	Splice Donor TP53 X187_splice	1 / 486,0.21%	3 / 16,405	VEP: HIGH	add to survival plot
chr17:g.7674188C>T	Substitution	Missense TP53 D259N	1 / 486,0.21%	1 / 16,405	VEP: MODERATE, SIFT: tolerated - score 0.25, PolyPhen: benign - score 0.031	add to survival plot
chr17:g.7675992A>T	Substitution	Splice Donor TP53 X125_splice	1 / 486,0.21%	3 / 16,405	VEP: HIGH	add to survival plot
chr17:g.7674893C>G	Substitution	Missense TP53 R213P	1 / 486,0.21%	3 / 16,405	VEP: MODERATE, SIFT: deleterious - score 0, PolyPhen: probably_damaging - score 0.999	add to survival plot
chr17:g.7674252C>T	Substitution	Missense TP53 M237I	1 / 486,0.21%	17 / 16,405	VEP: MODERATE, SIFT: deleterious - score 0, PolyPhen: probably_damaging - score 0.999	add to survival plot
chr17:g.7675235T>C	Substitution	Missense TP53 Y126C	1 / 486,0.21%	4 / 16,405	VEP: MODERATE, SIFT: deleterious - score 0, PolyPhen: probably_damaging - score 1	add to survival plot
chr17:g.7674251A>T	Substitution	Missense TP53 C238S	1 / 486,0.21%	1 / 16,405	VEP: MODERATE, SIFT: deleterious - score 0, PolyPhen: probably_damaging - score 1	add to survival plot
chr17:g.7674923delA	Deletion	Frameshift TP53 V203Gfs*44	1 / 486,0.21%	1 / 16,405	VEP: HIGH	add to survival plot
chr17:g.7674254T>C	Substitution	Missense TP53 M237V	1 / 486,0.21%	4 / 16,405	VEP: MODERATE, SIFT: deleterious - score 0, PolyPhen: probably_damaging - score 0.999	add to survival plot
chr17:g.7675202A>T	Substitution	Missense TP53 L137Q	1 / 486,0.21%	1 / 16,405	VEP: MODERATE, SIFT: deleterious - score 0, PolyPhen: probably_damaging - score 0.995	add to survival plot
chr17:g.7675095C>A	Substitution	Missense TP53 V173L	1 / 486,0.21%	13 / 16,405	VEP: MODERATE, SIFT: deleterious - score 0, PolyPhen: possibly_damaging - score 0.827	add to survival plot
chr17:g.7675109T>A	Substitution	Missense TP53 H168L	1 / 486,0.21%	1 / 16,405	VEP: MODERATE, SIFT: deleterious - score 0, PolyPhen: possibly_damaging - score 0.661	add to survival plot
chr17:g.7674226A>T	Substitution	Missense TP53 M246K	1 / 486,0.21%	1 / 16,405	VEP: MODERATE, SIFT: deleterious - score 0, PolyPhen: probably_damaging - score 1	add to survival plot
chr17:g.7673777_7673778insTCTC	Insertion	Frameshift TP53 D281Efs*26	1 / 486,0.21%	1 / 16,405	VEP: HIGH	add to survival plot
chr17:g.7675076T>G	Substitution	Missense TP53 H179P	1 / 486,0.21%	1 / 16,405	VEP: MODERATE, SIFT: deleterious - score 0.01, PolyPhen: possibly_damaging - score 0.594	add to survival plot
chr17:g.7676060G>C	Substitution	Stop Gained TP53 Y103*	1 / 486,0.21%	1 / 16,405	VEP: HIGH	add to survival plot
chr17:g.7674913delCAAATACT…	Deletion	Inframe Deletion TP53 R202_L206del	1 / 486,0.21%	1 / 16,405	VEP: MODERATE	add to survival plot
chr17:g.7673764C>G	Substitution	Missense TP53 E286Q	1 / 486,0.21%	5 / 16,405	VEP: MODERATE, SIFT: deleterious - score 0, PolyPhen: probably_damaging - score 0.983	add to survival plot
chr17:g.7674949_7674950insAG	Insertion	Frameshift TP53 I195Lfs*53	1 / 486,0.21%	1 / 16,405	VEP: HIGH	add to survival plot
chr17:g.7675123_7675124insTAGA	Insertion	Frameshift TP53 K164Lfs*18	1 / 486,0.21%	1 / 16,405	VEP: HIGH	add to survival plot
chr17:g.7675205T>G	Substitution	Missense TP53 Q136P	1 / 486,0.21%	2 / 16,405	VEP: MODERATE, SIFT: deleterious - score 0, PolyPhen: probably_damaging - score 0.998	add to survival plot
chr17:g.7674190T>G	Substitution	Missense TP53 E258A	1 / 486,0.21%	1 / 16,405	VEP: MODERATE, SIFT: deleterious - score 0, PolyPhen: probably_damaging - score 1	add to survival plot
chr17:g.7673687delTCCTGCTT…	Deletion	Splice Donor TP53 X306_splice	1 / 486,0.21%	1 / 16,405	VEP: HIGH	add to survival plot
chr17:g.7675229delG	Deletion	Frameshift TP53 P128Lfs*42	1 / 486,0.21%	6 / 16,405	VEP: HIGH	add to survival plot
chr17:g.7676054G>A	Substitution	Synonymous TP53 G105=	1 / 486,0.21%	1 / 16,405	VEP: LOW	add to survival plot
chr17:g.7676594T>C	Substitution	Start Lost TP53 M1?	1 / 486,0.21%	1 / 16,405	VEP: HIGH, SIFT: deleterious_low_confidence - score 0.01, PolyPhen: benign - score 0.036	add to survival plot
chr17:g.7675086A>T	Substitution	Missense TP53 C176S	1 / 486,0.21%	3 / 16,405	VEP: MODERATE, SIFT: deleterious - score 0, PolyPhen: probably_damaging - score 0.965	add to survival plot
chr17:g.7673781C>T	Substitution	Missense TP53 R280K	1 / 486,0.21%	22 / 16,405	VEP: MODERATE, SIFT: deleterious - score 0.04, PolyPhen: probably_damaging - score 0.925	add to survival plot
chr17:g.7675052C>T	Substitution	Splice Donor TP53 X187_splice	1 / 486,0.21%	12 / 16,405	VEP: HIGH	add to survival plot
chr17:g.7673821G>C	Substitution	Missense TP53 R267G	1 / 486,0.21%	2 / 16,405	VEP: MODERATE, SIFT: deleterious - score 0, PolyPhen: probably_damaging - score 0.995	add to survival plot
chr17:g.7674936C>A	Substitution	Stop Gained TP53 G199*	1 / 486,0.21%	2 / 16,405	VEP: HIGH	add to survival plot
chr17:g.7674899G>A	Substitution	Missense TP53 T211I	1 / 486,0.21%	6 / 16,405	VEP: MODERATE, SIFT: deleterious - score 0.02, PolyPhen: probably_damaging - score 0.989	add to survival plot
chr17:g.7673700C>A	Substitution	Splice Donor TP53 X307_splice	1 / 486,0.21%	6 / 16,405	VEP: HIGH	add to survival plot
chr17:g.7675122T>C	Substitution	Missense TP53 K164E	1 / 486,0.21%	6 / 16,405	VEP: MODERATE, SIFT: deleterious - score 0, PolyPhen: probably_damaging - score 0.964	add to survival plot
chr17:g.7670716C>A	Substitution	Splice Acceptor TP53 X332_splice	1 / 486,0.21%	2 / 16,405	VEP: HIGH	add to survival plot
chr17:g.7674217C>A	Substitution	Missense TP53 R249M	1 / 486,0.21%	11 / 16,405	VEP: MODERATE, SIFT: deleterious - score 0, PolyPhen: possibly_damaging - score 0.868	add to survival plot
chr17:g.7674225C>T	Substitution	Missense TP53 M246I	1 / 486,0.21%	3 / 16,405	VEP: MODERATE, SIFT: deleterious - score 0, PolyPhen: probably_damaging - score 0.947	add to survival plot
chr17:g.7675079_7675080insG	Insertion	Frameshift TP53 H178Pfs*3	1 / 486,0.21%	3 / 16,405	VEP: HIGH	add to survival plot
chr17:g.7674878A>T	Substitution	Missense TP53 V218E	1 / 486,0.21%	3 / 16,405	VEP: MODERATE, SIFT: deleterious - score 0, PolyPhen: probably_damaging - score 0.997	add to survival plot
chr17:g.7675153delGGGCGGGG	Deletion	Frameshift TP53 P151Rfs*27	1 / 486,0.21%	2 / 16,405	VEP: HIGH	add to survival plot
chr17:g.7673522delCAAGACTT…	Deletion	Splice Donor TP53 X331_splice	1 / 486,0.21%	1 / 16,405	VEP: HIGH	add to survival plot
chr17:g.7673764C>T	Substitution	Missense TP53 E286K	1 / 486,0.21%	19 / 16,405	VEP: MODERATE, SIFT: deleterious - score 0, PolyPhen: probably_damaging - score 0.977	add to survival plot
chr17:g.7674194G>C	Substitution	Missense TP53 L257V	1 / 486,0.21%	1 / 16,405	VEP: MODERATE, SIFT: deleterious - score 0, PolyPhen: probably_damaging - score 0.978	add to survival plot
chr17:g.7675098C>A	Substitution	Missense TP53 V172F	1 / 486,0.21%	3 / 16,405	VEP: MODERATE, SIFT: deleterious - score 0, PolyPhen: probably_damaging - score 0.998	add to survival plot
chr17:g.7673550delTTCTCCAT…	Deletion	Frameshift TP53 K320Nfs*19	1 / 486,0.21%	1 / 16,405	VEP: HIGH	add to survival plot
chr17:g.7675079_7675080insGG	Insertion	Frameshift TP53 H178Pfs*70	1 / 486,0.21%	1 / 16,405	VEP: HIGH	add to survival plot
chr17:g.7673808T>A	Substitution	Missense TP53 E271V	1 / 486,0.21%	4 / 16,405	VEP: MODERATE, SIFT: deleterious - score 0, PolyPhen: probably_damaging - score 0.999	add to survival plot
chr17:g.7675177_7675178insA	Insertion	Frameshift TP53 W146Vfs*3	1 / 486,0.21%	1 / 16,405	VEP: HIGH	add to survival plot
chr17:g.7673609C>G	Substitution	Splice Acceptor TP53 X307_splice	1 / 486,0.21%	1 / 16,405	VEP: HIGH	add to survival plot
chr17:g.7674257A>C	Substitution	Missense TP53 Y236D	1 / 486,0.21%	2 / 16,405	VEP: MODERATE, SIFT: deleterious - score 0, PolyPhen: probably_damaging - score 0.998	add to survival plot
chr17:g.7675191A>G	Substitution	Missense TP53 C141R	1 / 486,0.21%	4 / 16,405	VEP: MODERATE, SIFT: deleterious - score 0, PolyPhen: probably_damaging - score 1	add to survival plot
chr17:g.7675212A>C	Substitution	Missense TP53 F134V	1 / 486,0.21%	1 / 16,405	VEP: MODERATE, SIFT: deleterious - score 0, PolyPhen: probably_damaging - score 0.999	add to survival plot
chr17:g.7669692T>A	Substitution	Splice Acceptor TP53 X367_splice	1 / 486,0.21%	1 / 16,405	VEP: HIGH	add to survival plot
chr17:g.7674252C>G	Substitution	Missense TP53 M237I	1 / 486,0.21%	2 / 16,405	VEP: MODERATE, SIFT: deleterious - score 0, PolyPhen: probably_damaging - score 0.999	add to survival plot
chr17:g.7676097C>T	Substitution	Stop Gained TP53 W91*	1 / 486,0.21%	8 / 16,405	VEP: HIGH	add to survival plot
chr17:g.7674241G>C	Substitution	Missense TP53 S241C	1 / 486,0.21%	10 / 16,405	VEP: MODERATE, SIFT: deleterious - score 0, PolyPhen: probably_damaging - score 1	add to survival plot
chr17:g.7673772C>T	Substitution	Missense TP53 R283H	1 / 486,0.21%	2 / 16,405	VEP: MODERATE, SIFT: deleterious - score 0.01, PolyPhen: possibly_damaging - score 0.8	add to survival plot
chr17:g.7673826A>C	Substitution	Missense TP53 L265R	1 / 486,0.21%	3 / 16,405	VEP: MODERATE, SIFT: deleterious - score 0, PolyPhen: probably_damaging - score 1	add to survival plot
chr17:g.7675080delG	Deletion	Frameshift TP53 H178Tfs*69	1 / 486,0.21%	8 / 16,405	VEP: HIGH	add to survival plot
chr17:g.7674220C>A	Substitution	Missense TP53 R248L	1 / 486,0.21%	11 / 16,405	VEP: MODERATE, SIFT: deleterious - score 0, PolyPhen: probably_damaging - score 0.995	add to survival plot
chr17:g.7675113G>A	Substitution	Stop Gained TP53 Q167*	1 / 486,0.21%	8 / 16,405	VEP: HIGH	add to survival plot
chr17:g.7673706delTTAG	Deletion	Frameshift TP53 T304Sfs*40	1 / 486,0.21%	1 / 16,405	VEP: HIGH	add to survival plot
chr17:g.7675237C>T	Substitution	Splice Acceptor TP53 X126_splice	1 / 486,0.21%	17 / 16,405	VEP: HIGH	add to survival plot
chr17:g.7675187delGGGCAGGT…	Deletion	Frameshift TP53 K139Cfs*6	1 / 486,0.21%	1 / 16,405	VEP: HIGH	add to survival plot
chr17:g.7676072delGGAA	Deletion	Frameshift TP53 S99Rfs*23	1 / 486,0.21%	3 / 16,405	VEP: HIGH	add to survival plot
chr17:g.7676061_7676062insA	Insertion	Frameshift TP53 Y103Lfs*46	1 / 486,0.21%	1 / 16,405	VEP: HIGH	add to survival plot
chr17:g.7675074C>T	Substitution	Missense TP53 E180K	1 / 486,0.21%	2 / 16,405	VEP: MODERATE, SIFT: deleterious - score 0, PolyPhen: probably_damaging - score 0.989	add to survival plot
chr17:g.7675204T>A	Substitution	Missense TP53 Q136H	1 / 486,0.21%	1 / 16,405	VEP: MODERATE, SIFT: deleterious - score 0, PolyPhen: probably_damaging - score 0.995	add to survival plot
chr17:g.7673793G>T	Substitution	Missense TP53 A276D	1 / 486,0.21%	3 / 16,405	VEP: MODERATE, SIFT: deleterious - score 0, PolyPhen: probably_damaging - score 0.986	add to survival plot
chr17:g.7675994C>T	Substitution	Splice Region TP53 T125=	1 / 486,0.21%	14 / 16,405	VEP: LOW	add to survival plot
chr17:g.7676056C>A	Substitution	Missense TP53 G105C	1 / 486,0.21%	12 / 16,405	VEP: MODERATE, SIFT: deleterious - score 0, PolyPhen: probably_damaging - score 0.999	add to survival plot
chr17:g.7675076T>A	Substitution	Missense TP53 H179L	1 / 486,0.21%	3 / 16,405	VEP: MODERATE, SIFT: tolerated - score 0.12, PolyPhen: benign - score 0.396	add to survival plot
chr17:g.7676092delGGGGCCAG…	Deletion	Frameshift TP53 S90Vfs*55	1 / 486,0.21%	2 / 16,405	VEP: HIGH	add to survival plot
chr17:g.7673788G>C	Substitution	Missense TP53 P278A	1 / 486,0.21%	9 / 16,405	VEP: MODERATE, SIFT: deleterious - score 0.01, PolyPhen: probably_damaging - score 0.988	add to survival plot
chr17:g.7674185delA	Deletion	Frameshift TP53 S260Pfs*85	1 / 486,0.21%	1 / 16,405	VEP: HIGH	add to survival plot
chr17:g.7675995G>A	Substitution	Missense TP53 T125M	1 / 486,0.21%	5 / 16,405	VEP: MODERATE, SIFT: deleterious - score 0.03, PolyPhen: probably_damaging - score 0.98	add to survival plot
chr17:g.7674899delGT	Deletion	Frameshift TP53 T211Ffs*4	1 / 486,0.21%	3 / 16,405	VEP: HIGH	add to survival plot
chr17:g.7675206G>A	Substitution	Stop Gained TP53 Q136*	1 / 486,0.21%	10 / 16,405	VEP: HIGH	add to survival plot
chr17:g.7674189T>A	Substitution	Missense TP53 E258D	1 / 486,0.21%	3 / 16,405	VEP: MODERATE, SIFT: deleterious - score 0, PolyPhen: possibly_damaging - score 0.903	add to survival plot
chr17:g.7674225C>G	Substitution	Missense TP53 M246I	1 / 486,0.21%	1 / 16,405	VEP: MODERATE, SIFT: deleterious - score 0, PolyPhen: probably_damaging - score 0.947	add to survival plot
chr17:g.7676115delG	Deletion	Frameshift TP53 P85Lfs*38	1 / 486,0.21%	3 / 16,405	VEP: HIGH	add to survival plot
chr17:g.7676380_7676381insCC	Insertion	Splice Donor TP53 X32_splice	1 / 486,0.21%	1 / 16,405	VEP: HIGH	add to survival plot
chr17:g.7673791A>C	Substitution	Missense TP53 C277G	1 / 486,0.21%	1 / 16,405	VEP: MODERATE, SIFT: deleterious - score 0.04, PolyPhen: possibly_damaging - score 0.627	add to survival plot
chr17:g.7676221delT	Deletion	Frameshift TP53 I50Lfs*73	1 / 486,0.21%	1 / 16,405	VEP: HIGH	add to survival plot
chr17:g.7674914delA	Deletion	Frameshift TP53 L206Wfs*41	1 / 486,0.21%	2 / 16,405	VEP: HIGH	add to survival plot
chr17:g.7673784delCCAGGACA…	Deletion	Inframe Deletion TP53 V274_G279del	1 / 486,0.21%	1 / 16,405	VEP: MODERATE	add to survival plot
chr17:g.7674947A>T	Substitution	Missense TP53 I195N	1 / 486,0.21%	3 / 16,405	VEP: MODERATE, SIFT: deleterious - score 0, PolyPhen: probably_damaging - score 0.997	add to survival plot
chr17:g.7673578_7673579insG	Insertion	Frameshift TP53 Q317Pfs*20	1 / 486,0.21%	1 / 16,405	VEP: HIGH	add to survival plot
chr17:g.7674216C>G	Substitution	Missense TP53 R249S	1 / 486,0.21%	3 / 16,405	VEP: MODERATE, SIFT: deleterious - score 0, PolyPhen: probably_damaging - score 0.989	add to survival plot
chr17:g.7675128delTGGCCATG…	Deletion	Inframe Deletion TP53 T155_A161del	1 / 486,0.21%	1 / 16,405	VEP: MODERATE	add to survival plot
chr17:g.7675143delCG	Deletion	Frameshift TP53 V157Pfs*23	1 / 486,0.21%	1 / 16,405	VEP: HIGH	add to survival plot
chr17:g.7674944delCGGATAAG…	Deletion	Frameshift TP53 P191Qfs*51	1 / 486,0.21%	1 / 16,405	VEP: HIGH	add to survival plot
chr17:g.7675088delCGCCTCAC…	Deletion	Inframe Deletion TP53 V173_R175del	1 / 486,0.21%	1 / 16,405	VEP: MODERATE	add to survival plot
chr17:g.7673820C>G	Substitution	Missense TP53 R267P	1 / 486,0.21%	6 / 16,405	VEP: MODERATE, SIFT: deleterious - score 0, PolyPhen: probably_damaging - score 0.999	add to survival plot
chr17:g.7673752_7673753insGA	Insertion	Frameshift TP53 R290Sfs*56	1 / 486,0.21%	1 / 16,405	VEP: HIGH	add to survival plot
chr17:g.7674950A>G	Substitution	Missense TP53 L194P	1 / 486,0.21%	4 / 16,405	VEP: MODERATE, SIFT: deleterious - score 0, PolyPhen: probably_damaging - score 1	add to survival plot
chr17:g.7676119delC	Deletion	Frameshift TP53 A84Pfs*39	1 / 486,0.21%	4 / 16,405	VEP: HIGH	add to survival plot
chr17:g.7675214A>T	Substitution	Missense TP53 M133K	1 / 486,0.21%	4 / 16,405	VEP: MODERATE, SIFT: deleterious - score 0, PolyPhen: benign - score 0.061	add to survival plot
chr17:g.7676400delA	Deletion	Frameshift TP53 P27Lfs*17	1 / 486,0.21%	2 / 16,405	VEP: HIGH	add to survival plot
chr17:g.7675119G>A	Substitution	Stop Gained TP53 Q165*	1 / 486,0.21%	6 / 16,405	VEP: HIGH	add to survival plot
chr17:g.7674180C>T	Substitution	Splice Donor TP53 X261_splice	1 / 486,0.21%	10 / 16,405	VEP: HIGH	add to survival plot
chr17:g.7675131C>T	Substitution	Missense TP53 A161T	1 / 486,0.21%	11 / 16,405	VEP: MODERATE, SIFT: deleterious - score 0, PolyPhen: probably_damaging - score 0.998	add to survival plot
chr17:g.7675145C>G	Substitution	Missense TP53 R156P	1 / 486,0.21%	9 / 16,405	VEP: MODERATE, SIFT: tolerated - score 0.22, PolyPhen: possibly_damaging - score 0.876	add to survival plot
chr17:g.7674233C>T	Substitution	Missense TP53 G244S	1 / 486,0.21%	11 / 16,405	VEP: MODERATE, SIFT: deleterious - score 0, PolyPhen: probably_damaging - score 1	add to survival plot
chr17:g.7676134delCT	Deletion	Frameshift TP53 A79Sfs*69	1 / 486,0.21%	1 / 16,405	VEP: HIGH	add to survival plot
chr17:g.7670666A>G	Substitution	Missense TP53 L348S	1 / 486,0.21%	1 / 16,405	VEP: MODERATE, SIFT: deleterious - score 0, PolyPhen: probably_damaging - score 1	add to survival plot
chr17:g.7675088delCGCCTCA	Deletion	Frameshift TP53 V173Afs*72	1 / 486,0.21%	1 / 16,405	VEP: HIGH	add to survival plot
chr17:g.7675145_7675146insGGGT	Insertion	Frameshift TP53 R156Hfs*26	1 / 486,0.21%	1 / 16,405	VEP: HIGH	add to survival plot
chr17:g.7673797_7673798insAAC	Insertion	Inframe Insertion TP53 V274du	1 / 486,0.21%	1 / 16,405	VEP: MODERATE	add to survival plot
chr17:g.7674241G>A	Substitution	Missense TP53 S241F	1 / 486,0.21%	25 / 16,405	VEP: MODERATE, SIFT: deleterious - score 0, PolyPhen: probably_damaging - score 1	add to survival plot
chr17:g.7675201delCAGT	Deletion	Frameshift TP53 L137Pfs*32	1 / 486,0.21%	1 / 16,405	VEP: HIGH	add to survival plot
chr17:g.7673540delG	Deletion	Frameshift TP53 L330Ffs*15	1 / 486,0.21%	3 / 16,405	VEP: HIGH	add to survival plot
chr17:g.7676038delGACG	Deletion	Frameshift TP53 R110Wfs*12	1 / 486,0.21%	1 / 16,405	VEP: HIGH	add to survival plot
chr17:g.7676101_7676102insGG	Insertion	Frameshift TP53 S90Pfs*34	1 / 486,0.21%	1 / 16,405	VEP: HIGH	add to survival plot
chr17:g.7675084G>A	Substitution	Synonymous TP53 C176=	1 / 486,0.21%	1 / 16,405	VEP: LOW	add to survival plot
chr17:g.7675161G>T	Substitution	Missense TP53 P151T	1 / 486,0.21%	6 / 16,405	VEP: MODERATE, SIFT: deleterious - score 0, PolyPhen: possibly_damaging - score 0.683	add to survival plot
chr17:g.7676404C>G	Substitution	Splice Acceptor TP53 X25_splice	1 / 486,0.21%	1 / 16,405	VEP: HIGH	add to survival plot
chr17:g.7674203T>A	Substitution	Missense TP53 I254F	1 / 486,0.21%	1 / 16,405	VEP: MODERATE, SIFT: deleterious - score 0, PolyPhen: probably_damaging - score 0.991	add to survival plot
chr17:g.7676011T>A	Substitution	Stop Gained TP53 K120*	1 / 486,0.21%	1 / 16,405	VEP: HIGH	add to survival plot
chr17:g.7675212delACATCTTG…	Deletion	Frameshift TP53 A129Ffs*36	1 / 486,0.21%	1 / 16,405	VEP: HIGH	add to survival plot
chr17:g.7675174C>T	Substitution	Stop Gained TP53 W146*	1 / 486,0.21%	10 / 16,405	VEP: HIGH	add to survival plot
chr17:g.7676257G>A	Substitution	Stop Gained TP53 Q38*	1 / 486,0.21%	4 / 16,405	VEP: HIGH	add to survival plot
chr17:g.7675139C>T	Substitution	Missense TP53 R158H	1 / 486,0.21%	19 / 16,405	VEP: MODERATE, SIFT: tolerated - score 0.1, PolyPhen: possibly_damaging - score 0.45	add to survival plot
chr17:g.7676068T>A	Substitution	Stop Gained TP53 K101*	1 / 486,0.21%	1 / 16,405	VEP: HIGH	add to survival plot
chr17:g.7673714delCC	Deletion	Frameshift TP53 G302Efs*3	1 / 486,0.21%	1 / 16,405	VEP: HIGH	add to survival plot
chr17:g.7673534C>T	Substitution	Splice Donor TP53 X331_splice	1 / 486,0.21%	12 / 16,405	VEP: HIGH	add to survival plot
chr17:g.7674276delAC	Deletion	Frameshift TP53 C229Yfs*10	1 / 486,0.21%	7 / 16,405	VEP: HIGH	add to survival plot
chr17:g.7675161delGTGTGGAA…	Deletion	Frameshift TP53 K139Pfs*19	1 / 486,0.21%	1 / 16,405	VEP: HIGH	add to survival plot
chr17:g.7673763T>A	Substitution	Missense TP53 E286V	1 / 486,0.21%	1 / 16,405	VEP: MODERATE, SIFT: deleterious - score 0, PolyPhen: probably_damaging - score 0.987	add to survival plot
chr17:g.7673787G>T	Substitution	Missense TP53 P278H	1 / 486,0.21%	6 / 16,405	VEP: MODERATE, SIFT: deleterious - score 0, PolyPhen: probably_damaging - score 1	add to survival plot
chr17:g.7673330T>A	Substitution	Intron TP53	1 / 486,0.21%	1 / 16,405	VEP: MODIFIER	add to survival plot
chr17:g.7675094A>C	Substitution	Missense TP53 V173G	1 / 486,0.21%	2 / 16,405	VEP: MODERATE, SIFT: deleterious - score 0, PolyPhen: probably_damaging - score 0.999	add to survival plot
chr17:g.7674932delT	Deletion	Frameshift TP53 N200Ifs*47	1 / 486,0.21%	2 / 16,405	VEP: HIGH	add to survival plot
chr17:g.7674919delCTCCACAC…	Deletion	Frameshift TP53 V197Ifs*42	1 / 486,0.21%	1 / 16,405	VEP: HIGH	add to survival plot
chr17:g.7670717T>A	Substitution	Splice Acceptor TP53 X332_splice	1 / 486,0.21%	3 / 16,405	VEP: HIGH	add to survival plot
chr17:g.7670608C>T	Substitution	Splice Donor TP53 X367_splice	1 / 486,0.21%	1 / 16,405	VEP: HIGH	add to survival plot
chr17:g.7676176_7676177insG	Insertion	Frameshift TP53 R65Qfs*84	1 / 486,0.21%	1 / 16,405	VEP: HIGH	add to survival plot
chr17:g.7674889delA	Deletion	Frameshift TP53 H214Qfs*33	1 / 486,0.21%	1 / 16,405	VEP: HIGH	add to survival plot
chr17:g.7673772delCGCCGGTC…	Deletion	Frameshift TP53 G279Afs*62	1 / 486,0.21%	1 / 16,405	VEP: HIGH	add to survival plot
chr17:g.7674918A>C	Substitution	Missense TP53 Y205D	1 / 486,0.21%	4 / 16,405	VEP: MODERATE, SIFT: deleterious - score 0, PolyPhen: probably_damaging - score 0.978	add to survival plot
chr17:g.7674916A>T	Substitution	Stop Gained TP53 Y205*	1 / 486,0.21%	1 / 16,405	VEP: HIGH	add to survival plot
chr17:g.7673802delCGCACCTC…	Deletion	Inframe Deletion TP53 N268_R273del	1 / 486,0.21%	1 / 16,405	VEP: MODERATE	add to survival plot
chr17:g.7675137C>G	Substitution	Missense TP53 A159P	1 / 486,0.21%	14 / 16,405	VEP: MODERATE, SIFT: deleterious - score 0, PolyPhen: probably_damaging - score 0.995	add to survival plot
chr17:g.7674904delTC	Deletion	Frameshift TP53 R209Kfs*6	1 / 486,0.21%	12 / 16,405	VEP: HIGH	add to survival plot
chr17:g.7674211A>T	Substitution	Missense TP53 I251N	1 / 486,0.21%	2 / 16,405	VEP: MODERATE, SIFT: deleterious - score 0.03, PolyPhen: probably_damaging - score 0.94	add to survival plot
chr17:g.7674874delGG	Deletion	Frameshift TP53 P219Lfs*2	1 / 486,0.21%	1 / 16,405	VEP: HIGH	add to survival plot
chr17:g.7674232C>A	Substitution	Missense TP53 G244V	1 / 486,0.21%	4 / 16,405	VEP: MODERATE, SIFT: deleterious - score 0, PolyPhen: probably_damaging - score 1	add to survival plot
chr17:g.7674236delTGCAGGAA…	Deletion	Frameshift TP53 S240Gfs*20	1 / 486,0.21%	1 / 16,405	VEP: HIGH	add to survival plot
chr17:g.7675993C>T	Substitution	Splice Donor TP53 X125_splice	1 / 486,0.21%	10 / 16,405	VEP: HIGH	add to survival plot
chr17:g.7674213delGG	Deletion	Frameshift TP53 P250Hfs*13	1 / 486,0.21%	1 / 16,405	VEP: HIGH	add to survival plot
chr17:g.7673809C>T	Substitution	Missense TP53 E271K	1 / 486,0.21%	11 / 16,405	VEP: MODERATE, SIFT: deleterious - score 0, PolyPhen: probably_damaging - score 0.999	add to survival plot
chr17:g.7675125A>G	Substitution	Missense TP53 Y163H	1 / 486,0.21%	8 / 16,405	VEP: MODERATE, SIFT: deleterious - score 0, PolyPhen: probably_damaging - score 0.999	add to survival plot
chr17:g.7676042G>A	Substitution	Synonymous TP53 F109=	1 / 486,0.21%	1 / 16,405	VEP: LOW	add to survival plot
chr17:g.7674858C>T	Substitution	Splice Donor TP53 X224_splice	1 / 486,0.21%	9 / 16,405	VEP: HIGH	add to survival plot
chr17:g.7674917T>C	Substitution	Missense TP53 Y205C	1 / 486,0.21%	21 / 16,405	VEP: MODERATE, SIFT: deleterious - score 0, PolyPhen: probably_damaging - score 0.998	add to survival plot
chr17:g.7673821G>A	Substitution	Missense TP53 R267W	1 / 486,0.21%	9 / 16,405	VEP: MODERATE, SIFT: tolerated - score 0.05, PolyPhen: possibly_damaging - score 0.835	add to survival plot
chr17:g.7675066delGCAGCGCT…	Deletion	Inframe Deletion TP53 P177_C182del	1 / 486,0.21%	4 / 16,405	VEP: MODERATE	add to survival plot
chr17:g.7670685delG	Deletion	Frameshift TP53 R342Efs*3	1 / 486,0.21%	7 / 16,405	VEP: HIGH	add to survival plot
chr17:g.7673586G>A	Substitution	Synonymous TP53 S314=	1 / 486,0.21%	1 / 16,405	VEP: LOW	add to survival plot
chr17:g.7675138delGCGGACGC…	Deletion	Frameshift TP53 P152Rfs*22	1 / 486,0.21%	1 / 16,405	VEP: HIGH	add to survival plot
chr17:g.7675216C>G	Substitution	Missense TP53 K132N	1 / 486,0.21%	13 / 16,405	VEP: MODERATE, SIFT: deleterious - score 0, PolyPhen: probably_damaging - score 0.999	add to survival plot
chr17:g.7673765C>A	Substitution	Missense TP53 E285D	1 / 486,0.21%	2 / 16,405	VEP: MODERATE, SIFT: deleterious - score 0.03, PolyPhen: possibly_damaging - score 0.467	add to survival plot
chr17:g.7674859C>A	Substitution	Missense TP53 E224D	1 / 486,0.21%	5 / 16,405	VEP: MODERATE, SIFT: tolerated - score 0.06, PolyPhen: benign - score 0.023	add to survival plot
chr17:g.7675213delC	Deletion	Frameshift TP53 M133Ifs*37	1 / 486,0.21%	1 / 16,405	VEP: HIGH	add to survival plot
chr17:g.7675190C>A	Substitution	Missense TP53 C141F	1 / 486,0.21%	1 / 16,405	VEP: MODERATE, SIFT: deleterious - score 0, PolyPhen: probably_damaging - score 0.999	add to survival plot
chr17:g.7676041G>A	Substitution	Missense TP53 R110C	1 / 486,0.21%	4 / 16,405	VEP: MODERATE, SIFT: tolerated - score 0.14, PolyPhen: benign - score 0.047	add to survival plot
chr17:g.7675136G>A	Substitution	Missense TP53 A159V	1 / 486,0.21%	16 / 16,405	VEP: MODERATE, SIFT: deleterious - score 0, PolyPhen: possibly_damaging - score 0.772	add to survival plot
chr17:g.7676059G>A	Substitution	Stop Gained TP53 Q104*	1 / 486,0.21%	5 / 16,405	VEP: HIGH	add to survival plot
chr17:g.7670686G>C	Substitution	Missense TP53 F341L	1 / 486,0.21%	1 / 16,405	VEP: MODERATE, SIFT: tolerated - score 0.98, PolyPhen: benign - score 0.007	add to survival plot
chr17:g.7674250delC	Deletion	Frameshift TP53 C238Lfs*9	1 / 486,0.21%	1 / 16,405	VEP: HIGH	add to survival plot
chr17:g.7674887_7674888insT	Insertion	Frameshift TP53 S215Kfs*7	1 / 486,0.21%	1 / 16,405	VEP: HIGH	add to survival plot
chr17:g.7675058delCTAT	Deletion	Frameshift TP53 D184Afs*62	1 / 486,0.21%	1 / 16,405	VEP: HIGH	add to survival plot
chr17:g.7670674_7670675insT	Insertion	Frameshift TP53 N345Kfs*2	1 / 486,0.21%	1 / 16,405	VEP: HIGH	add to survival plot
chr17:g.7674937delT	Deletion	Frameshift TP53 G199Efs*48	1 / 486,0.21%	1 / 16,405	VEP: HIGH	add to survival plot
chr17:g.7674972C>T	Substitution	Splice Acceptor TP53 X187_splice	1 / 486,0.21%	14 / 16,405	VEP: HIGH	add to survival plot
chr17:g.7673779C>A	Substitution	Missense TP53 D281Y	1 / 486,0.21%	6 / 16,405	VEP: MODERATE, SIFT: deleterious - score 0, PolyPhen: probably_damaging - score 0.996	add to survival plot
chr17:g.7674895delA	Deletion	Frameshift TP53 R213Dfs*34	1 / 486,0.21%	7 / 16,405	VEP: HIGH	add to survival plot
chr17:g.7675136G>T	Substitution	Missense TP53 A159D	1 / 486,0.21%	2 / 16,405	VEP: MODERATE, SIFT: deleterious - score 0, PolyPhen: probably_damaging - score 0.983	add to survival plot
chr17:g.7674972C>G	Substitution	Splice Acceptor TP53 X187_splice	1 / 486,0.21%	6 / 16,405	VEP: HIGH	add to survival plot
chr17:g.7674947A>G	Substitution	Missense TP53 I195T	1 / 486,0.21%	33 / 16,405	VEP: MODERATE, SIFT: deleterious - score 0, PolyPhen: probably_damaging - score 0.993	add to survival plot
chr17:g.7673824C>T	Substitution	Missense TP53 G266R	1 / 486,0.21%	10 / 16,405	VEP: MODERATE, SIFT: deleterious - score 0.03, PolyPhen: probably_damaging - score 0.951	add to survival plot
chr17:g.7673707T>A	Substitution	Stop Gained TP53 K305*	1 / 486,0.21%	4 / 16,405	VEP: HIGH	add to survival plot
chr17:g.7673780T>G	Substitution	Missense TP53 R280S	1 / 486,0.21%	2 / 16,405	VEP: MODERATE, SIFT: deleterious - score 0.03, PolyPhen: possibly_damaging - score 0.843	add to survival plot
chr17:g.7674865_7674866insGGCT	Insertion	Frameshift TP53 P223Afs*3	1 / 486,0.21%	1 / 16,405	VEP: HIGH	add to survival plot
chr17:g.7673813delGCTGTTCC…	Deletion	Frameshift TP53 R267Ifs*2	1 / 486,0.21%	1 / 16,405	VEP: HIGH	add to survival plot
chr17:g.7676018delC	Deletion	Frameshift TP53 T118Qfs*5	1 / 486,0.21%	3 / 16,405	VEP: HIGH	add to survival plot
chr17:g.7673780T>A	Substitution	Missense TP53 R280S	1 / 486,0.21%	1 / 16,405	VEP: MODERATE, SIFT: deleterious - score 0.03, PolyPhen: possibly_damaging - score 0.843	add to survival plot
chr17:g.7675235T>G	Substitution	Missense TP53 Y126S	1 / 486,0.21%	2 / 16,405	VEP: MODERATE, SIFT: deleterious - score 0, PolyPhen: probably_damaging - score 0.999	add to survival plot
chr17:g.7675085C>G	Substitution	Missense TP53 C176S	1 / 486,0.21%	2 / 16,405	VEP: MODERATE, SIFT: deleterious - score 0, PolyPhen: probably_damaging - score 0.965	add to survival plot
chr17:g.7674239A>T	Substitution	Missense TP53 C242S	1 / 486,0.21%	3 / 16,405	VEP: MODERATE, SIFT: deleterious - score 0, PolyPhen: probably_damaging - score 1	add to survival plot
chr17:g.7674230C>A	Substitution	Missense TP53 G245C	1 / 486,0.21%	13 / 16,405	VEP: MODERATE, SIFT: deleterious - score 0, PolyPhen: probably_damaging - score 1	add to survival plot
chr17:g.7673796C>T	Substitution	Missense TP53 C275Y	1 / 486,0.21%	25 / 16,405	VEP: MODERATE, SIFT: deleterious - score 0, PolyPhen: probably_damaging - score 0.997	add to survival plot
chr17:g.7669614C>G	Substitution	Missense TP53 D393H	1 / 486,0.21%	1 / 16,405	VEP: MODERATE, SIFT: deleterious - score 0, PolyPhen: probably_damaging - score 0.961	add to survival plot
chr17:g.7674273delG	Deletion	Frameshift TP53 T231Pfs*16	1 / 486,0.21%	1 / 16,405	VEP: HIGH	add to survival plot

## Sheet: Sheet5
DNA Change	Type	Consequences	# Affected Cases in Cohort	# Affected Cases Across the GDC	Impact	Survival
chr17:g.7675088C>T	Substitution	Missense TP53 R175H	14 / 486,2.88%	198 / 16,405	VEP: MODERATE, SIFT: tolerated - score 0.11, PolyPhen: benign - score 0.319	add to survival plot
chr17:g.7674894G>A	Substitution	Stop Gained TP53 R213*	12 / 486,2.47%	89 / 16,405	VEP: HIGH	add to survival plot
chr17:g.7673776G>A	Substitution	Missense TP53 R282W	12 / 486,2.47%	111 / 16,405	VEP: MODERATE, SIFT: deleterious - score 0, PolyPhen: probably_damaging - score 1	add to survival plot
chr17:g.7674221G>A	Substitution	Missense TP53 R248W	10 / 486,2.06%	113 / 16,405	VEP: MODERATE, SIFT: deleterious - score 0, PolyPhen: probably_damaging - score 1	add to survival plot
chr17:g.7674945G>A	Substitution	Stop Gained TP53 R196*	9 / 486,1.85%	67 / 16,405	VEP: HIGH	add to survival plot
chr17:g.7674220C>T	Substitution	Missense TP53 R248Q	9 / 486,1.85%	154 / 16,405	VEP: MODERATE, SIFT: deleterious - score 0, PolyPhen: probably_damaging - score 0.994	add to survival plot
chr17:g.7673802C>T	Substitution	Missense TP53 R273H	9 / 486,1.85%	123 / 16,405	VEP: MODERATE, SIFT: tolerated - score 0.13, PolyPhen: possibly_damaging - score 0.643	add to survival plot
chr17:g.7674230C>T	Substitution	Missense TP53 G245S	8 / 486,1.65%	58 / 16,405	VEP: MODERATE, SIFT: deleterious - score 0, PolyPhen: probably_damaging - score 0.998	add to survival plot
chr17:g.7674872T>C	Substitution	Missense TP53 Y220C	8 / 486,1.65%	82 / 16,405	VEP: MODERATE, SIFT: deleterious - score 0, PolyPhen: probably_damaging - score 0.998	add to survival plot
chr17:g.7673728C>A	Substitution	Stop Gained TP53 E298*	7 / 486,1.44%	23 / 16,405	VEP: HIGH	add to survival plot
chr17:g.7675076T>C	Substitution	Missense TP53 H179R	7 / 486,1.44%	51 / 16,405	VEP: MODERATE, SIFT: deleterious - score 0, PolyPhen: probably_damaging - score 0.98	add to survival plot
chr17:g.7675124T>C	Substitution	Missense TP53 Y163C	6 / 486,1.23%	33 / 16,405	VEP: MODERATE, SIFT: deleterious - score 0, PolyPhen: probably_damaging - score 0.999	add to survival plot
chr17:g.7673704G>A	Substitution	Stop Gained TP53 R306*	6 / 486,1.23%	46 / 16,405	VEP: HIGH	add to survival plot
chr17:g.7675143C>A	Substitution	Missense TP53 V157F	6 / 486,1.23%	38 / 16,405	VEP: MODERATE, SIFT: deleterious - score 0, PolyPhen: probably_damaging - score 0.998	add to survival plot
chr17:g.7674953T>A	Substitution	Missense TP53 H193L	5 / 486,1.03%	14 / 16,405	VEP: MODERATE, SIFT: deleterious - score 0, PolyPhen: probably_damaging - score 1	add to survival plot
chr17:g.7673803G>A	Substitution	Missense TP53 R273C	5 / 486,1.03%	140 / 16,405	VEP: MODERATE, SIFT: deleterious - score 0, PolyPhen: probably_damaging - score 0.999	add to survival plot
chr17:g.7673788G>A	Substitution	Missense TP53 P278S	5 / 486,1.03%	16 / 16,405	VEP: MODERATE, SIFT: deleterious - score 0.03, PolyPhen: probably_damaging - score 0.984	add to survival plot
chr17:g.7675994C>A	Substitution	Splice Region TP53 T125=	5 / 486,1.03%	35 / 16,405	VEP: LOW	add to survival plot
chr17:g.7674256T>C	Substitution	Missense TP53 Y236C	4 / 486,0.82%	17 / 16,405	VEP: MODERATE, SIFT: deleterious - score 0, PolyPhen: probably_damaging - score 0.99	add to survival plot
chr17:g.7676040C>A	Substitution	Missense TP53 R110L	4 / 486,0.82%	16 / 16,405	VEP: MODERATE, SIFT: deleterious - score 0.04, PolyPhen: benign - score 0.343	add to survival plot
chr17:g.7674858C>A	Substitution	Splice Donor TP53 X224_splice	4 / 486,0.82%	8 / 16,405	VEP: HIGH	add to survival plot
chr17:g.7673740C>A	Substitution	Stop Gained TP53 E294*	4 / 486,0.82%	19 / 16,405	VEP: HIGH	add to survival plot
chr17:g.7674238C>A	Substitution	Missense TP53 C242F	4 / 486,0.82%	13 / 16,405	VEP: MODERATE, SIFT: deleterious - score 0, PolyPhen: probably_damaging - score 1	add to survival plot
chr17:g.7673806C>T	Substitution	Missense TP53 V272M	4 / 486,0.82%	24 / 16,405	VEP: MODERATE, SIFT: deleterious - score 0, PolyPhen: probably_damaging - score 0.998	add to survival plot
chr17:g.7675161G>A	Substitution	Missense TP53 P151S	3 / 486,0.62%	20 / 16,405	VEP: MODERATE, SIFT: deleterious - score 0.01, PolyPhen: possibly_damaging - score 0.798	add to survival plot
chr17:g.7673767C>T	Substitution	Missense TP53 E285K	3 / 486,0.62%	25 / 16,405	VEP: MODERATE, SIFT: deleterious - score 0, PolyPhen: probably_damaging - score 0.983	add to survival plot
chr17:g.7675085C>T	Substitution	Missense TP53 C176Y	3 / 486,0.62%	27 / 16,405	VEP: MODERATE, SIFT: deleterious - score 0, PolyPhen: probably_damaging - score 0.999	add to survival plot
chr17:g.7674292T>A	Substitution	Splice Acceptor TP53 X225_splice	3 / 486,0.62%	6 / 16,405	VEP: HIGH	add to survival plot
chr17:g.7670700G>A	Substitution	Missense TP53 R337C	3 / 486,0.62%	18 / 16,405	VEP: MODERATE, SIFT: tolerated - score 0.09, PolyPhen: benign - score 0.344	add to survival plot
chr17:g.7675095C>T	Substitution	Missense TP53 V173M	3 / 486,0.62%	19 / 16,405	VEP: MODERATE, SIFT: deleterious - score 0.02, PolyPhen: probably_damaging - score 0.952	add to survival plot
chr17:g.7674957G>A	Substitution	Stop Gained TP53 Q192*	3 / 486,0.62%	29 / 16,405	VEP: HIGH	add to survival plot
chr17:g.7675085C>A	Substitution	Missense TP53 C176F	3 / 486,0.62%	27 / 16,405	VEP: MODERATE, SIFT: deleterious - score 0, PolyPhen: probably_damaging - score 0.998	add to survival plot
chr17:g.7675182G>A	Substitution	Stop Gained TP53 Q144*	3 / 486,0.62%	11 / 16,405	VEP: HIGH	add to survival plot
chr17:g.7674229C>T	Substitution	Missense TP53 G245D	3 / 486,0.62%	21 / 16,405	VEP: MODERATE, SIFT: deleterious - score 0, PolyPhen: probably_damaging - score 0.999	add to survival plot
chr17:g.7674229C>A	Substitution	Missense TP53 G245V	3 / 486,0.62%	24 / 16,405	VEP: MODERATE, SIFT: deleterious - score 0, PolyPhen: probably_damaging - score 0.999	add to survival plot
chr17:g.7673772C>G	Substitution	Missense TP53 R283P	3 / 486,0.62%	8 / 16,405	VEP: MODERATE, SIFT: deleterious - score 0.01, PolyPhen: probably_damaging - score 0.914	add to survival plot
chr17:g.7674950A>C	Substitution	Missense TP53 L194R	3 / 486,0.62%	18 / 16,405	VEP: MODERATE, SIFT: deleterious - score 0, PolyPhen: probably_damaging - score 1	add to survival plot
chr17:g.7673537G>A	Substitution	Stop Gained TP53 Q331*	3 / 486,0.62%	27 / 16,405	VEP: HIGH	add to survival plot
chr17:g.7676203C>A	Substitution	Stop Gained TP53 E56*	3 / 486,0.62%	5 / 16,405	VEP: HIGH	add to survival plot
chr17:g.7670664C>A	Substitution	Stop Gained TP53 E349*	2 / 486,0.41%	8 / 16,405	VEP: HIGH	add to survival plot
chr17:g.7675101C>A	Substitution	Stop Gained TP53 E171*	2 / 486,0.41%	8 / 16,405	VEP: HIGH	add to survival plot
chr17:g.7674944C>G	Substitution	Missense TP53 R196P	2 / 486,0.41%	3 / 16,405	VEP: MODERATE, SIFT: deleterious - score 0, PolyPhen: probably_damaging - score 0.999	add to survival plot
chr17:g.7670699C>A	Substitution	Missense TP53 R337L	2 / 486,0.41%	15 / 16,405	VEP: MODERATE, SIFT: deleterious - score 0.01, PolyPhen: probably_damaging - score 0.946	add to survival plot
chr17:g.7674248T>C	Substitution	Missense TP53 N239D	2 / 486,0.41%	7 / 16,405	VEP: MODERATE, SIFT: deleterious - score 0, PolyPhen: probably_damaging - score 0.991	add to survival plot
chr17:g.7673544_7673545insA	Insertion	Frameshift TP53 T329Hfs*8	2 / 486,0.41%	2 / 16,405	VEP: HIGH	add to survival plot
chr17:g.7675139C>A	Substitution	Missense TP53 R158L	2 / 486,0.41%	25 / 16,405	VEP: MODERATE, SIFT: deleterious - score 0, PolyPhen: probably_damaging - score 0.988	add to survival plot
chr17:g.7674953T>G	Substitution	Missense TP53 H193P	2 / 486,0.41%	7 / 16,405	VEP: MODERATE, SIFT: deleterious - score 0, PolyPhen: probably_damaging - score 1	add to survival plot
chr17:g.7674953T>C	Substitution	Missense TP53 H193R	2 / 486,0.41%	38 / 16,405	VEP: MODERATE, SIFT: deleterious - score 0, PolyPhen: probably_damaging - score 1	add to survival plot
chr17:g.7674929A>T	Substitution	Stop Gained TP53 L201*	2 / 486,0.41%	2 / 16,405	VEP: HIGH	add to survival plot
chr17:g.7673823C>T	Substitution	Missense TP53 G266E	2 / 486,0.41%	12 / 16,405	VEP: MODERATE, SIFT: deleterious - score 0, PolyPhen: probably_damaging - score 0.999	add to survival plot
chr17:g.7675208C>A	Substitution	Missense TP53 C135F	2 / 486,0.41%	11 / 16,405	VEP: MODERATE, SIFT: deleterious - score 0, PolyPhen: probably_damaging - score 1	add to survival plot
chr17:g.7675077G>T	Substitution	Missense TP53 H179N	2 / 486,0.41%	6 / 16,405	VEP: MODERATE, SIFT: deleterious - score 0, PolyPhen: probably_damaging - score 0.991	add to survival plot
chr17:g.7675077G>A	Substitution	Missense TP53 H179Y	2 / 486,0.41%	22 / 16,405	VEP: MODERATE, SIFT: deleterious - score 0, PolyPhen: probably_damaging - score 0.991	add to survival plot
chr17:g.7675125A>T	Substitution	Missense TP53 Y163N	2 / 486,0.41%	5 / 16,405	VEP: MODERATE, SIFT: deleterious - score 0, PolyPhen: probably_damaging - score 1	add to survival plot
chr17:g.7670685G>A	Substitution	Stop Gained TP53 R342*	2 / 486,0.41%	45 / 16,405	VEP: HIGH	add to survival plot
chr17:g.7675190C>T	Substitution	Missense TP53 C141Y	2 / 486,0.41%	15 / 16,405	VEP: MODERATE, SIFT: deleterious - score 0, PolyPhen: probably_damaging - score 0.999	add to survival plot
chr17:g.7674216C>A	Substitution	Missense TP53 R249S	2 / 486,0.41%	29 / 16,405	VEP: MODERATE, SIFT: deleterious - score 0, PolyPhen: probably_damaging - score 0.989	add to survival plot
chr17:g.7675209delA	Deletion	Frameshift TP53 C135Afs*35	2 / 486,0.41%	3 / 16,405	VEP: HIGH	add to survival plot
chr17:g.7676167C>A	Substitution	Stop Gained TP53 E68*	2 / 486,0.41%	7 / 16,405	VEP: HIGH	add to survival plot
chr17:g.7674885C>T	Substitution	Missense TP53 V216M	2 / 486,0.41%	19 / 16,405	VEP: MODERATE, SIFT: deleterious - score 0, PolyPhen: probably_damaging - score 1	add to survival plot
chr17:g.7676051G>C	Substitution	Missense TP53 S106R	2 / 486,0.41%	6 / 16,405	VEP: MODERATE, SIFT: tolerated - score 0.41, PolyPhen: benign - score 0.149	add to survival plot
chr17:g.7670694C>A	Substitution	Stop Gained TP53 E339*	2 / 486,0.41%	10 / 16,405	VEP: HIGH	add to survival plot
chr17:g.7673782T>C	Substitution	Missense TP53 R280G	2 / 486,0.41%	7 / 16,405	VEP: MODERATE, SIFT: deleterious - score 0, PolyPhen: probably_damaging - score 0.98	add to survival plot
chr17:g.7674262T>C	Substitution	Missense TP53 Y234C	2 / 486,0.41%	23 / 16,405	VEP: MODERATE, SIFT: deleterious - score 0, PolyPhen: probably_damaging - score 0.98	add to survival plot
chr17:g.7674291C>T	Substitution	Splice Acceptor TP53 X225_splice	2 / 486,0.41%	8 / 16,405	VEP: HIGH	add to survival plot
chr17:g.7675160G>T	Substitution	Missense TP53 P151H	2 / 486,0.41%	8 / 16,405	VEP: MODERATE, SIFT: deleterious - score 0, PolyPhen: possibly_damaging - score 0.803	add to survival plot
chr17:g.7675157delG	Deletion	Frameshift TP53 P152Rfs*18	2 / 486,0.41%	9 / 16,405	VEP: HIGH	add to survival plot
chr17:g.7673761C>A	Substitution	Stop Gained TP53 E287*	2 / 486,0.41%	6 / 16,405	VEP: HIGH	add to survival plot
chr17:g.7674292T>C	Substitution	Splice Acceptor TP53 X225_splice	2 / 486,0.41%	17 / 16,405	VEP: HIGH	add to survival plot
chr17:g.7673610T>C	Substitution	Splice Acceptor TP53 X307_splice	2 / 486,0.41%	9 / 16,405	VEP: HIGH	add to survival plot
chr17:g.7674893C>A	Substitution	Missense TP53 R213L	2 / 486,0.41%	9 / 16,405	VEP: MODERATE, SIFT: deleterious - score 0, PolyPhen: probably_damaging - score 0.986	add to survival plot
chr17:g.7673699A>C	Substitution	Splice Donor TP53 X307_splice	2 / 486,0.41%	6 / 16,405	VEP: HIGH	add to survival plot
chr17:g.7675185C>T	Substitution	Missense TP53 V143M	2 / 486,0.41%	6 / 16,405	VEP: MODERATE, SIFT: deleterious - score 0, PolyPhen: probably_damaging - score 0.997	add to survival plot
chr17:g.7675993C>A	Substitution	Splice Donor TP53 X125_splice	2 / 486,0.41%	9 / 16,405	VEP: HIGH	add to survival plot
chr17:g.7676215G>A	Substitution	Stop Gained TP53 Q52*	2 / 486,0.41%	5 / 16,405	VEP: HIGH	add to survival plot
chr17:g.7674878A>C	Substitution	Missense TP53 V218G	2 / 486,0.41%	3 / 16,405	VEP: MODERATE, SIFT: deleterious - score 0, PolyPhen: probably_damaging - score 0.998	add to survival plot
chr17:g.7673700C>T	Substitution	Splice Donor TP53 X307_splice	2 / 486,0.41%	7 / 16,405	VEP: HIGH	add to survival plot
chr17:g.7670703C>A	Substitution	Stop Gained TP53 E336*	2 / 486,0.41%	8 / 16,405	VEP: HIGH	add to survival plot
chr17:g.7674250C>A	Substitution	Missense TP53 C238F	2 / 486,0.41%	17 / 16,405	VEP: MODERATE, SIFT: deleterious - score 0, PolyPhen: probably_damaging - score 1	add to survival plot
chr17:g.7676152_7676153insG	Insertion	Frameshift TP53 V73Rfs*76	2 / 486,0.41%	7 / 16,405	VEP: HIGH	add to survival plot
chr17:g.7673535C>A	Substitution	Missense TP53 Q331H	2 / 486,0.41%	4 / 16,405	VEP: MODERATE, SIFT: tolerated - score 0.13, PolyPhen: benign - score 0.052	add to survival plot
chr17:g.7676055C>A	Substitution	Missense TP53 G105V	2 / 486,0.41%	6 / 16,405	VEP: MODERATE, SIFT: deleterious - score 0, PolyPhen: probably_damaging - score 0.998	add to survival plot
chr17:g.7673535C>T	Substitution	Splice Region TP53 Q331=	2 / 486,0.41%	3 / 16,405	VEP: LOW	add to survival plot
chr17:g.7676381C>A	Substitution	Splice Donor TP53 X32_splice	2 / 486,0.41%	4 / 16,405	VEP: HIGH	add to survival plot
chr17:g.7674859C>T	Substitution	Splice Region TP53 E224=	2 / 486,0.41%	7 / 16,405	VEP: LOW	add to survival plot
chr17:g.7674238C>T	Substitution	Missense TP53 C242Y	2 / 486,0.41%	6 / 16,405	VEP: MODERATE, SIFT: deleterious - score 0, PolyPhen: probably_damaging - score 1	add to survival plot
chr17:g.7675232G>T	Substitution	Missense TP53 S127Y	2 / 486,0.41%	10 / 16,405	VEP: MODERATE, SIFT: deleterious - score 0, PolyPhen: probably_damaging - score 1	add to survival plot
chr17:g.7676196delG	Deletion	Frameshift TP53 P58Qfs*65	2 / 486,0.41%	3 / 16,405	VEP: HIGH	add to survival plot
chr17:g.7674921C>A	Substitution	Stop Gained TP53 E204*	1 / 486,0.21%	11 / 16,405	VEP: HIGH	add to survival plot
chr17:g.7675156delC	Deletion	Frameshift TP53 G154Afs*16	1 / 486,0.21%	3 / 16,405	VEP: HIGH	add to survival plot
chr17:g.7676380A>C	Substitution	Splice Donor TP53 X32_splice	1 / 486,0.21%	3 / 16,405	VEP: HIGH	add to survival plot
chr17:g.7673590_7673591insTGGTGTTG	Insertion	Frameshift TP53 S313Tfs*35	1 / 486,0.21%	1 / 16,405	VEP: HIGH	add to survival plot
chr17:g.7675232G>A	Substitution	Missense TP53 S127F	1 / 486,0.21%	15 / 16,405	VEP: MODERATE, SIFT: deleterious - score 0, PolyPhen: probably_damaging - score 1	add to survival plot
chr17:g.7669691C>T	Substitution	Splice Acceptor TP53 X367_splice	1 / 486,0.21%	1 / 16,405	VEP: HIGH	add to survival plot
chr17:g.7674948T>A	Substitution	Missense TP53 I195F	1 / 486,0.21%	8 / 16,405	VEP: MODERATE, SIFT: deleterious - score 0, PolyPhen: probably_damaging - score 0.984	add to survival plot
chr17:g.7673764C>A	Substitution	Stop Gained TP53 E286*	1 / 486,0.21%	5 / 16,405	VEP: HIGH	add to survival plot
chr17:g.7676261delC	Deletion	Frameshift TP53 S37Pfs*7	1 / 486,0.21%	1 / 16,405	VEP: HIGH	add to survival plot
chr17:g.7670682C>A	Substitution	Stop Gained TP53 E343*	1 / 486,0.21%	7 / 16,405	VEP: HIGH	add to survival plot
chr17:g.7676096C>T	Substitution	Stop Gained TP53 W91*	1 / 486,0.21%	11 / 16,405	VEP: HIGH	add to survival plot
chr17:g.7675151delC	Deletion	Frameshift TP53 G154Afs*16	1 / 486,0.21%	7 / 16,405	VEP: HIGH	add to survival plot
chr17:g.7676273C>T	Substitution	Splice Acceptor TP53 X33_splice	1 / 486,0.21%	7 / 16,405	VEP: HIGH	add to survival plot
chr17:g.7673730delT	Deletion	Frameshift TP53 H297Pfs*48	1 / 486,0.21%	1 / 16,405	VEP: HIGH	add to survival plot
chr17:g.7675115G>C	Substitution	Stop Gained TP53 S166*	1 / 486,0.21%	3 / 16,405	VEP: HIGH	add to survival plot
chr17:g.7675123G>C	Substitution	Stop Gained TP53 Y163*	1 / 486,0.21%	1 / 16,405	VEP: HIGH	add to survival plot
chr17:g.7674291C>G	Substitution	Splice Acceptor TP53 X225_splice	1 / 486,0.21%	3 / 16,405	VEP: HIGH	add to survival plot
chr17:g.7674954G>A	Substitution	Missense TP53 H193Y	1 / 486,0.21%	14 / 16,405	VEP: MODERATE, SIFT: deleterious - score 0, PolyPhen: probably_damaging - score 1	add to survival plot
chr17:g.7673787G>A	Substitution	Missense TP53 P278L	1 / 486,0.21%	7 / 16,405	VEP: MODERATE, SIFT: deleterious - score 0, PolyPhen: probably_damaging - score 1	add to survival plot
chr17:g.7674196G>A	Substitution	Missense TP53 T256I	1 / 486,0.21%	3 / 16,405	VEP: MODERATE, SIFT: deleterious - score 0, PolyPhen: probably_damaging - score 1	add to survival plot
chr17:g.7675145_7675146insG	Insertion	Frameshift TP53 R156Pfs*25	1 / 486,0.21%	1 / 16,405	VEP: HIGH	add to survival plot
chr17:g.7675994C>G	Substitution	Splice Region TP53 T125=	1 / 486,0.21%	3 / 16,405	VEP: LOW	add to survival plot
chr17:g.7676003delCA	Deletion	Frameshift TP53 V122Dfs*26	1 / 486,0.21%	11 / 16,405	VEP: HIGH	add to survival plot
chr17:g.7674198_7674199insA	Insertion	Frameshift TP53 T256Hfs*8	1 / 486,0.21%	1 / 16,405	VEP: HIGH	add to survival plot
chr17:g.7673838C>A	Substitution	Splice Acceptor TP53 X261_splice	1 / 486,0.21%	4 / 16,405	VEP: HIGH	add to survival plot
chr17:g.7675102C>A	Substitution	Synonymous TP53 T170=	1 / 486,0.21%	1 / 16,405	VEP: LOW	add to survival plot
chr17:g.7675188delGGCAGGTC…	Deletion	Inframe Deletion TP53 K139_P142...	1 / 486,0.21%	1 / 16,405	VEP: MODERATE	add to survival plot
chr17:g.7676385delA	Deletion	Frameshift TP53 L32Cfs*12	1 / 486,0.21%	1 / 16,405	VEP: HIGH	add to survival plot
chr17:g.7675052C>A	Substitution	Splice Donor TP53 X187_splice	1 / 486,0.21%	11 / 16,405	VEP: HIGH	add to survival plot
chr17:g.7673738delCTCCCCTT…	Deletion	Inframe Deletion TP53 E286_E294del	1 / 486,0.21%	1 / 16,405	VEP: MODERATE	add to survival plot
chr17:g.7674916_7674917insT	Insertion	Stop Gained TP53 Y205*	1 / 486,0.21%	1 / 16,405	VEP: HIGH	add to survival plot
chr17:g.7674268delATGGTGGT…	Deletion	Frameshift TP53 C229Pfs*7	1 / 486,0.21%	1 / 16,405	VEP: HIGH	add to survival plot
chr17:g.7673767C>A	Substitution	Stop Gained TP53 E285*	1 / 486,0.21%	7 / 16,405	VEP: HIGH	add to survival plot
chr17:g.7674862_7674863insT	Insertion	Frameshift TP53 E224*	1 / 486,0.21%	1 / 16,405	VEP: HIGH	add to survival plot
chr17:g.7673825C>A	Substitution	Synonymous TP53 L265=	1 / 486,0.21%	1 / 16,405	VEP: LOW	add to survival plot
chr17:g.7673744delT	Deletion	Frameshift TP53 E294Sfs*51	1 / 486,0.21%	2 / 16,405	VEP: HIGH	add to survival plot
chr17:g.7674949delA	Deletion	Frameshift TP53 I195Sfs*52	1 / 486,0.21%	2 / 16,405	VEP: HIGH	add to survival plot
chr17:g.7675051A>C	Substitution	Splice Donor TP53 X187_splice	1 / 486,0.21%	3 / 16,405	VEP: HIGH	add to survival plot
chr17:g.7674188C>T	Substitution	Missense TP53 D259N	1 / 486,0.21%	1 / 16,405	VEP: MODERATE, SIFT: tolerated - score 0.25, PolyPhen: benign - score 0.031	add to survival plot
chr17:g.7675992A>T	Substitution	Splice Donor TP53 X125_splice	1 / 486,0.21%	3 / 16,405	VEP: HIGH	add to survival plot
chr17:g.7674893C>G	Substitution	Missense TP53 R213P	1 / 486,0.21%	3 / 16,405	VEP: MODERATE, SIFT: deleterious - score 0, PolyPhen: probably_damaging - score 0.999	add to survival plot
chr17:g.7674252C>T	Substitution	Missense TP53 M237I	1 / 486,0.21%	17 / 16,405	VEP: MODERATE, SIFT: deleterious - score 0, PolyPhen: probably_damaging - score 0.999	add to survival plot
chr17:g.7675235T>C	Substitution	Missense TP53 Y126C	1 / 486,0.21%	4 / 16,405	VEP: MODERATE, SIFT: deleterious - score 0, PolyPhen: probably_damaging - score 1	add to survival plot
chr17:g.7674251A>T	Substitution	Missense TP53 C238S	1 / 486,0.21%	1 / 16,405	VEP: MODERATE, SIFT: deleterious - score 0, PolyPhen: probably_damaging - score 1	add to survival plot
chr17:g.7674923delA	Deletion	Frameshift TP53 V203Gfs*44	1 / 486,0.21%	1 / 16,405	VEP: HIGH	add to survival plot
chr17:g.7674254T>C	Substitution	Missense TP53 M237V	1 / 486,0.21%	4 / 16,405	VEP: MODERATE, SIFT: deleterious - score 0, PolyPhen: probably_damaging - score 0.999	add to survival plot
chr17:g.7675202A>T	Substitution	Missense TP53 L137Q	1 / 486,0.21%	1 / 16,405	VEP: MODERATE, SIFT: deleterious - score 0, PolyPhen: probably_damaging - score 0.995	add to survival plot
chr17:g.7675095C>A	Substitution	Missense TP53 V173L	1 / 486,0.21%	13 / 16,405	VEP: MODERATE, SIFT: deleterious - score 0, PolyPhen: possibly_damaging - score 0.827	add to survival plot
chr17:g.7675109T>A	Substitution	Missense TP53 H168L	1 / 486,0.21%	1 / 16,405	VEP: MODERATE, SIFT: deleterious - score 0, PolyPhen: possibly_damaging - score 0.661	add to survival plot
chr17:g.7674226A>T	Substitution	Missense TP53 M246K	1 / 486,0.21%	1 / 16,405	VEP: MODERATE, SIFT: deleterious - score 0, PolyPhen: probably_damaging - score 1	add to survival plot
chr17:g.7673777_7673778insTCTC	Insertion	Frameshift TP53 D281Efs*26	1 / 486,0.21%	1 / 16,405	VEP: HIGH	add to survival plot
chr17:g.7675076T>G	Substitution	Missense TP53 H179P	1 / 486,0.21%	1 / 16,405	VEP: MODERATE, SIFT: deleterious - score 0.01, PolyPhen: possibly_damaging - score 0.594	add to survival plot
chr17:g.7676060G>C	Substitution	Stop Gained TP53 Y103*	1 / 486,0.21%	1 / 16,405	VEP: HIGH	add to survival plot
chr17:g.7674913delCAAATACT…	Deletion	Inframe Deletion TP53 R202_L206del	1 / 486,0.21%	1 / 16,405	VEP: MODERATE	add to survival plot
chr17:g.7673764C>G	Substitution	Missense TP53 E286Q	1 / 486,0.21%	5 / 16,405	VEP: MODERATE, SIFT: deleterious - score 0, PolyPhen: probably_damaging - score 0.983	add to survival plot
chr17:g.7674949_7674950insAG	Insertion	Frameshift TP53 I195Lfs*53	1 / 486,0.21%	1 / 16,405	VEP: HIGH	add to survival plot
chr17:g.7675123_7675124insTAGA	Insertion	Frameshift TP53 K164Lfs*18	1 / 486,0.21%	1 / 16,405	VEP: HIGH	add to survival plot
chr17:g.7675205T>G	Substitution	Missense TP53 Q136P	1 / 486,0.21%	2 / 16,405	VEP: MODERATE, SIFT: deleterious - score 0, PolyPhen: probably_damaging - score 0.998	add to survival plot
chr17:g.7674190T>G	Substitution	Missense TP53 E258A	1 / 486,0.21%	1 / 16,405	VEP: MODERATE, SIFT: deleterious - score 0, PolyPhen: probably_damaging - score 1	add to survival plot
chr17:g.7673687delTCCTGCTT…	Deletion	Splice Donor TP53 X306_splice	1 / 486,0.21%	1 / 16,405	VEP: HIGH	add to survival plot
chr17:g.7675229delG	Deletion	Frameshift TP53 P128Lfs*42	1 / 486,0.21%	6 / 16,405	VEP: HIGH	add to survival plot
chr17:g.7676054G>A	Substitution	Synonymous TP53 G105=	1 / 486,0.21%	1 / 16,405	VEP: LOW	add to survival plot
chr17:g.7676594T>C	Substitution	Start Lost TP53 M1?	1 / 486,0.21%	1 / 16,405	VEP: HIGH, SIFT: deleterious_low_confidence - score 0.01, PolyPhen: benign - score 0.036	add to survival plot
chr17:g.7675086A>T	Substitution	Missense TP53 C176S	1 / 486,0.21%	3 / 16,405	VEP: MODERATE, SIFT: deleterious - score 0, PolyPhen: probably_damaging - score 0.965	add to survival plot
chr17:g.7673781C>T	Substitution	Missense TP53 R280K	1 / 486,0.21%	22 / 16,405	VEP: MODERATE, SIFT: deleterious - score 0.04, PolyPhen: probably_damaging - score 0.925	add to survival plot
chr17:g.7675052C>T	Substitution	Splice Donor TP53 X187_splice	1 / 486,0.21%	12 / 16,405	VEP: HIGH	add to survival plot
chr17:g.7673821G>C	Substitution	Missense TP53 R267G	1 / 486,0.21%	2 / 16,405	VEP: MODERATE, SIFT: deleterious - score 0, PolyPhen: probably_damaging - score 0.995	add to survival plot
chr17:g.7674936C>A	Substitution	Stop Gained TP53 G199*	1 / 486,0.21%	2 / 16,405	VEP: HIGH	add to survival plot
chr17:g.7674899G>A	Substitution	Missense TP53 T211I	1 / 486,0.21%	6 / 16,405	VEP: MODERATE, SIFT: deleterious - score 0.02, PolyPhen: probably_damaging - score 0.989	add to survival plot
chr17:g.7673700C>A	Substitution	Splice Donor TP53 X307_splice	1 / 486,0.21%	6 / 16,405	VEP: HIGH	add to survival plot
chr17:g.7675122T>C	Substitution	Missense TP53 K164E	1 / 486,0.21%	6 / 16,405	VEP: MODERATE, SIFT: deleterious - score 0, PolyPhen: probably_damaging - score 0.964	add to survival plot
chr17:g.7670716C>A	Substitution	Splice Acceptor TP53 X332_splice	1 / 486,0.21%	2 / 16,405	VEP: HIGH	add to survival plot
chr17:g.7674217C>A	Substitution	Missense TP53 R249M	1 / 486,0.21%	11 / 16,405	VEP: MODERATE, SIFT: deleterious - score 0, PolyPhen: possibly_damaging - score 0.868	add to survival plot
chr17:g.7674225C>T	Substitution	Missense TP53 M246I	1 / 486,0.21%	3 / 16,405	VEP: MODERATE, SIFT: deleterious - score 0, PolyPhen: probably_damaging - score 0.947	add to survival plot
chr17:g.7675079_7675080insG	Insertion	Frameshift TP53 H178Pfs*3	1 / 486,0.21%	3 / 16,405	VEP: HIGH	add to survival plot
chr17:g.7674878A>T	Substitution	Missense TP53 V218E	1 / 486,0.21%	3 / 16,405	VEP: MODERATE, SIFT: deleterious - score 0, PolyPhen: probably_damaging - score 0.997	add to survival plot
chr17:g.7675153delGGGCGGGG	Deletion	Frameshift TP53 P151Rfs*27	1 / 486,0.21%	2 / 16,405	VEP: HIGH	add to survival plot
chr17:g.7673522delCAAGACTT…	Deletion	Splice Donor TP53 X331_splice	1 / 486,0.21%	1 / 16,405	VEP: HIGH	add to survival plot
chr17:g.7673764C>T	Substitution	Missense TP53 E286K	1 / 486,0.21%	19 / 16,405	VEP: MODERATE, SIFT: deleterious - score 0, PolyPhen: probably_damaging - score 0.977	add to survival plot
chr17:g.7674194G>C	Substitution	Missense TP53 L257V	1 / 486,0.21%	1 / 16,405	VEP: MODERATE, SIFT: deleterious - score 0, PolyPhen: probably_damaging - score 0.978	add to survival plot
chr17:g.7675098C>A	Substitution	Missense TP53 V172F	1 / 486,0.21%	3 / 16,405	VEP: MODERATE, SIFT: deleterious - score 0, PolyPhen: probably_damaging - score 0.998	add to survival plot
chr17:g.7673550delTTCTCCAT…	Deletion	Frameshift TP53 K320Nfs*19	1 / 486,0.21%	1 / 16,405	VEP: HIGH	add to survival plot
chr17:g.7675079_7675080insGG	Insertion	Frameshift TP53 H178Pfs*70	1 / 486,0.21%	1 / 16,405	VEP: HIGH	add to survival plot
chr17:g.7673808T>A	Substitution	Missense TP53 E271V	1 / 486,0.21%	4 / 16,405	VEP: MODERATE, SIFT: deleterious - score 0, PolyPhen: probably_damaging - score 0.999	add to survival plot
chr17:g.7675177_7675178insA	Insertion	Frameshift TP53 W146Vfs*3	1 / 486,0.21%	1 / 16,405	VEP: HIGH	add to survival plot
chr17:g.7673609C>G	Substitution	Splice Acceptor TP53 X307_splice	1 / 486,0.21%	1 / 16,405	VEP: HIGH	add to survival plot
chr17:g.7674257A>C	Substitution	Missense TP53 Y236D	1 / 486,0.21%	2 / 16,405	VEP: MODERATE, SIFT: deleterious - score 0, PolyPhen: probably_damaging - score 0.998	add to survival plot
chr17:g.7675191A>G	Substitution	Missense TP53 C141R	1 / 486,0.21%	4 / 16,405	VEP: MODERATE, SIFT: deleterious - score 0, PolyPhen: probably_damaging - score 1	add to survival plot
chr17:g.7675212A>C	Substitution	Missense TP53 F134V	1 / 486,0.21%	1 / 16,405	VEP: MODERATE, SIFT: deleterious - score 0, PolyPhen: probably_damaging - score 0.999	add to survival plot
chr17:g.7669692T>A	Substitution	Splice Acceptor TP53 X367_splice	1 / 486,0.21%	1 / 16,405	VEP: HIGH	add to survival plot
chr17:g.7674252C>G	Substitution	Missense TP53 M237I	1 / 486,0.21%	2 / 16,405	VEP: MODERATE, SIFT: deleterious - score 0, PolyPhen: probably_damaging - score 0.999	add to survival plot
chr17:g.7676097C>T	Substitution	Stop Gained TP53 W91*	1 / 486,0.21%	8 / 16,405	VEP: HIGH	add to survival plot
chr17:g.7674241G>C	Substitution	Missense TP53 S241C	1 / 486,0.21%	10 / 16,405	VEP: MODERATE, SIFT: deleterious - score 0, PolyPhen: probably_damaging - score 1	add to survival plot
chr17:g.7673772C>T	Substitution	Missense TP53 R283H	1 / 486,0.21%	2 / 16,405	VEP: MODERATE, SIFT: deleterious - score 0.01, PolyPhen: possibly_damaging - score 0.8	add to survival plot
chr17:g.7673826A>C	Substitution	Missense TP53 L265R	1 / 486,0.21%	3 / 16,405	VEP: MODERATE, SIFT: deleterious - score 0, PolyPhen: probably_damaging - score 1	add to survival plot
chr17:g.7675080delG	Deletion	Frameshift TP53 H178Tfs*69	1 / 486,0.21%	8 / 16,405	VEP: HIGH	add to survival plot
chr17:g.7674220C>A	Substitution	Missense TP53 R248L	1 / 486,0.21%	11 / 16,405	VEP: MODERATE, SIFT: deleterious - score 0, PolyPhen: probably_damaging - score 0.995	add to survival plot
chr17:g.7675113G>A	Substitution	Stop Gained TP53 Q167*	1 / 486,0.21%	8 / 16,405	VEP: HIGH	add to survival plot
chr17:g.7673706delTTAG	Deletion	Frameshift TP53 T304Sfs*40	1 / 486,0.21%	1 / 16,405	VEP: HIGH	add to survival plot
chr17:g.7675237C>T	Substitution	Splice Acceptor TP53 X126_splice	1 / 486,0.21%	17 / 16,405	VEP: HIGH	add to survival plot
chr17:g.7675187delGGGCAGGT…	Deletion	Frameshift TP53 K139Cfs*6	1 / 486,0.21%	1 / 16,405	VEP: HIGH	add to survival plot
chr17:g.7676072delGGAA	Deletion	Frameshift TP53 S99Rfs*23	1 / 486,0.21%	3 / 16,405	VEP: HIGH	add to survival plot
chr17:g.7676061_7676062insA	Insertion	Frameshift TP53 Y103Lfs*46	1 / 486,0.21%	1 / 16,405	VEP: HIGH	add to survival plot
chr17:g.7675074C>T	Substitution	Missense TP53 E180K	1 / 486,0.21%	2 / 16,405	VEP: MODERATE, SIFT: deleterious - score 0, PolyPhen: probably_damaging - score 0.989	add to survival plot
chr17:g.7675204T>A	Substitution	Missense TP53 Q136H	1 / 486,0.21%	1 / 16,405	VEP: MODERATE, SIFT: deleterious - score 0, PolyPhen: probably_damaging - score 0.995	add to survival plot
chr17:g.7673793G>T	Substitution	Missense TP53 A276D	1 / 486,0.21%	3 / 16,405	VEP: MODERATE, SIFT: deleterious - score 0, PolyPhen: probably_damaging - score 0.986	add to survival plot
chr17:g.7675994C>T	Substitution	Splice Region TP53 T125=	1 / 486,0.21%	14 / 16,405	VEP: LOW	add to survival plot
chr17:g.7676056C>A	Substitution	Missense TP53 G105C	1 / 486,0.21%	12 / 16,405	VEP: MODERATE, SIFT: deleterious - score 0, PolyPhen: probably_damaging - score 0.999	add to survival plot
chr17:g.7675076T>A	Substitution	Missense TP53 H179L	1 / 486,0.21%	3 / 16,405	VEP: MODERATE, SIFT: tolerated - score 0.12, PolyPhen: benign - score 0.396	add to survival plot
chr17:g.7676092delGGGGCCAG…	Deletion	Frameshift TP53 S90Vfs*55	1 / 486,0.21%	2 / 16,405	VEP: HIGH	add to survival plot
chr17:g.7673788G>C	Substitution	Missense TP53 P278A	1 / 486,0.21%	9 / 16,405	VEP: MODERATE, SIFT: deleterious - score 0.01, PolyPhen: probably_damaging - score 0.988	add to survival plot
chr17:g.7674185delA	Deletion	Frameshift TP53 S260Pfs*85	1 / 486,0.21%	1 / 16,405	VEP: HIGH	add to survival plot
chr17:g.7675995G>A	Substitution	Missense TP53 T125M	1 / 486,0.21%	5 / 16,405	VEP: MODERATE, SIFT: deleterious - score 0.03, PolyPhen: probably_damaging - score 0.98	add to survival plot
chr17:g.7674899delGT	Deletion	Frameshift TP53 T211Ffs*4	1 / 486,0.21%	3 / 16,405	VEP: HIGH	add to survival plot
chr17:g.7675206G>A	Substitution	Stop Gained TP53 Q136*	1 / 486,0.21%	10 / 16,405	VEP: HIGH	add to survival plot
chr17:g.7674189T>A	Substitution	Missense TP53 E258D	1 / 486,0.21%	3 / 16,405	VEP: MODERATE, SIFT: deleterious - score 0, PolyPhen: possibly_damaging - score 0.903	add to survival plot
chr17:g.7674225C>G	Substitution	Missense TP53 M246I	1 / 486,0.21%	1 / 16,405	VEP: MODERATE, SIFT: deleterious - score 0, PolyPhen: probably_damaging - score 0.947	add to survival plot
chr17:g.7676115delG	Deletion	Frameshift TP53 P85Lfs*38	1 / 486,0.21%	3 / 16,405	VEP: HIGH	add to survival plot
chr17:g.7676380_7676381insCC	Insertion	Splice Donor TP53 X32_splice	1 / 486,0.21%	1 / 16,405	VEP: HIGH	add to survival plot
chr17:g.7673791A>C	Substitution	Missense TP53 C277G	1 / 486,0.21%	1 / 16,405	VEP: MODERATE, SIFT: deleterious - score 0.04, PolyPhen: possibly_damaging - score 0.627	add to survival plot
chr17:g.7676221delT	Deletion	Frameshift TP53 I50Lfs*73	1 / 486,0.21%	1 / 16,405	VEP: HIGH	add to survival plot
chr17:g.7674914delA	Deletion	Frameshift TP53 L206Wfs*41	1 / 486,0.21%	2 / 16,405	VEP: HIGH	add to survival plot
chr17:g.7673784delCCAGGACA…	Deletion	Inframe Deletion TP53 V274_G279del	1 / 486,0.21%	1 / 16,405	VEP: MODERATE	add to survival plot
chr17:g.7674947A>T	Substitution	Missense TP53 I195N	1 / 486,0.21%	3 / 16,405	VEP: MODERATE, SIFT: deleterious - score 0, PolyPhen: probably_damaging - score 0.997	add to survival plot
chr17:g.7673578_7673579insG	Insertion	Frameshift TP53 Q317Pfs*20	1 / 486,0.21%	1 / 16,405	VEP: HIGH	add to survival plot
chr17:g.7674216C>G	Substitution	Missense TP53 R249S	1 / 486,0.21%	3 / 16,405	VEP: MODERATE, SIFT: deleterious - score 0, PolyPhen: probably_damaging - score 0.989	add to survival plot
chr17:g.7675128delTGGCCATG…	Deletion	Inframe Deletion TP53 T155_A161del	1 / 486,0.21%	1 / 16,405	VEP: MODERATE	add to survival plot
chr17:g.7675143delCG	Deletion	Frameshift TP53 V157Pfs*23	1 / 486,0.21%	1 / 16,405	VEP: HIGH	add to survival plot
chr17:g.7674944delCGGATAAG…	Deletion	Frameshift TP53 P191Qfs*51	1 / 486,0.21%	1 / 16,405	VEP: HIGH	add to survival plot
chr17:g.7675088delCGCCTCAC…	Deletion	Inframe Deletion TP53 V173_R175del	1 / 486,0.21%	1 / 16,405	VEP: MODERATE	add to survival plot
chr17:g.7673820C>G	Substitution	Missense TP53 R267P	1 / 486,0.21%	6 / 16,405	VEP: MODERATE, SIFT: deleterious - score 0, PolyPhen: probably_damaging - score 0.999	add to survival plot
chr17:g.7673752_7673753insGA	Insertion	Frameshift TP53 R290Sfs*56	1 / 486,0.21%	1 / 16,405	VEP: HIGH	add to survival plot
chr17:g.7674950A>G	Substitution	Missense TP53 L194P	1 / 486,0.21%	4 / 16,405	VEP: MODERATE, SIFT: deleterious - score 0, PolyPhen: probably_damaging - score 1	add to survival plot
chr17:g.7676119delC	Deletion	Frameshift TP53 A84Pfs*39	1 / 486,0.21%	4 / 16,405	VEP: HIGH	add to survival plot
chr17:g.7675214A>T	Substitution	Missense TP53 M133K	1 / 486,0.21%	4 / 16,405	VEP: MODERATE, SIFT: deleterious - score 0, PolyPhen: benign - score 0.061	add to survival plot
chr17:g.7676400delA	Deletion	Frameshift TP53 P27Lfs*17	1 / 486,0.21%	2 / 16,405	VEP: HIGH	add to survival plot
chr17:g.7675119G>A	Substitution	Stop Gained TP53 Q165*	1 / 486,0.21%	6 / 16,405	VEP: HIGH	add to survival plot
chr17:g.7674180C>T	Substitution	Splice Donor TP53 X261_splice	1 / 486,0.21%	10 / 16,405	VEP: HIGH	add to survival plot
chr17:g.7675131C>T	Substitution	Missense TP53 A161T	1 / 486,0.21%	11 / 16,405	VEP: MODERATE, SIFT: deleterious - score 0, PolyPhen: probably_damaging - score 0.998	add to survival plot
chr17:g.7675145C>G	Substitution	Missense TP53 R156P	1 / 486,0.21%	9 / 16,405	VEP: MODERATE, SIFT: tolerated - score 0.22, PolyPhen: possibly_damaging - score 0.876	add to survival plot
chr17:g.7674233C>T	Substitution	Missense TP53 G244S	1 / 486,0.21%	11 / 16,405	VEP: MODERATE, SIFT: deleterious - score 0, PolyPhen: probably_damaging - score 1	add to survival plot
chr17:g.7676134delCT	Deletion	Frameshift TP53 A79Sfs*69	1 / 486,0.21%	1 / 16,405	VEP: HIGH	add to survival plot
chr17:g.7670666A>G	Substitution	Missense TP53 L348S	1 / 486,0.21%	1 / 16,405	VEP: MODERATE, SIFT: deleterious - score 0, PolyPhen: probably_damaging - score 1	add to survival plot
chr17:g.7675088delCGCCTCA	Deletion	Frameshift TP53 V173Afs*72	1 / 486,0.21%	1 / 16,405	VEP: HIGH	add to survival plot
chr17:g.7675145_7675146insGGGT	Insertion	Frameshift TP53 R156Hfs*26	1 / 486,0.21%	1 / 16,405	VEP: HIGH	add to survival plot
chr17:g.7673797_7673798insAAC	Insertion	Inframe Insertion TP53 V274du	1 / 486,0.21%	1 / 16,405	VEP: MODERATE	add to survival plot
chr17:g.7674241G>A	Substitution	Missense TP53 S241F	1 / 486,0.21%	25 / 16,405	VEP: MODERATE, SIFT: deleterious - score 0, PolyPhen: probably_damaging - score 1	add to survival plot
chr17:g.7675201delCAGT	Deletion	Frameshift TP53 L137Pfs*32	1 / 486,0.21%	1 / 16,405	VEP: HIGH	add to survival plot
chr17:g.7673540delG	Deletion	Frameshift TP53 L330Ffs*15	1 / 486,0.21%	3 / 16,405	VEP: HIGH	add to survival plot
chr17:g.7676038delGACG	Deletion	Frameshift TP53 R110Wfs*12	1 / 486,0.21%	1 / 16,405	VEP: HIGH	add to survival plot
chr17:g.7676101_7676102insGG	Insertion	Frameshift TP53 S90Pfs*34	1 / 486,0.21%	1 / 16,405	VEP: HIGH	add to survival plot
chr17:g.7675084G>A	Substitution	Synonymous TP53 C176=	1 / 486,0.21%	1 / 16,405	VEP: LOW	add to survival plot
chr17:g.7675161G>T	Substitution	Missense TP53 P151T	1 / 486,0.21%	6 / 16,405	VEP: MODERATE, SIFT: deleterious - score 0, PolyPhen: possibly_damaging - score 0.683	add to survival plot
chr17:g.7676404C>G	Substitution	Splice Acceptor TP53 X25_splice	1 / 486,0.21%	1 / 16,405	VEP: HIGH	add to survival plot
chr17:g.7674203T>A	Substitution	Missense TP53 I254F	1 / 486,0.21%	1 / 16,405	VEP: MODERATE, SIFT: deleterious - score 0, PolyPhen: probably_damaging - score 0.991	add to survival plot
chr17:g.7676011T>A	Substitution	Stop Gained TP53 K120*	1 / 486,0.21%	1 / 16,405	VEP: HIGH	add to survival plot
chr17:g.7675212delACATCTTG…	Deletion	Frameshift TP53 A129Ffs*36	1 / 486,0.21%	1 / 16,405	VEP: HIGH	add to survival plot
chr17:g.7675174C>T	Substitution	Stop Gained TP53 W146*	1 / 486,0.21%	10 / 16,405	VEP: HIGH	add to survival plot
chr17:g.7676257G>A	Substitution	Stop Gained TP53 Q38*	1 / 486,0.21%	4 / 16,405	VEP: HIGH	add to survival plot
chr17:g.7675139C>T	Substitution	Missense TP53 R158H	1 / 486,0.21%	19 / 16,405	VEP: MODERATE, SIFT: tolerated - score 0.1, PolyPhen: possibly_damaging - score 0.45	add to survival plot
chr17:g.7676068T>A	Substitution	Stop Gained TP53 K101*	1 / 486,0.21%	1 / 16,405	VEP: HIGH	add to survival plot
chr17:g.7673714delCC	Deletion	Frameshift TP53 G302Efs*3	1 / 486,0.21%	1 / 16,405	VEP: HIGH	add to survival plot
chr17:g.7673534C>T	Substitution	Splice Donor TP53 X331_splice	1 / 486,0.21%	12 / 16,405	VEP: HIGH	add to survival plot
chr17:g.7674276delAC	Deletion	Frameshift TP53 C229Yfs*10	1 / 486,0.21%	7 / 16,405	VEP: HIGH	add to survival plot
chr17:g.7675161delGTGTGGAA…	Deletion	Frameshift TP53 K139Pfs*19	1 / 486,0.21%	1 / 16,405	VEP: HIGH	add to survival plot
chr17:g.7673763T>A	Substitution	Missense TP53 E286V	1 / 486,0.21%	1 / 16,405	VEP: MODERATE, SIFT: deleterious - score 0, PolyPhen: probably_damaging - score 0.987	add to survival plot
chr17:g.7673787G>T	Substitution	Missense TP53 P278H	1 / 486,0.21%	6 / 16,405	VEP: MODERATE, SIFT: deleterious - score 0, PolyPhen: probably_damaging - score 1	add to survival plot
chr17:g.7673330T>A	Substitution	Intron TP53	1 / 486,0.21%	1 / 16,405	VEP: MODIFIER	add to survival plot
chr17:g.7675094A>C	Substitution	Missense TP53 V173G	1 / 486,0.21%	2 / 16,405	VEP: MODERATE, SIFT: deleterious - score 0, PolyPhen: probably_damaging - score 0.999	add to survival plot
chr17:g.7674932delT	Deletion	Frameshift TP53 N200Ifs*47	1 / 486,0.21%	2 / 16,405	VEP: HIGH	add to survival plot
chr17:g.7674919delCTCCACAC…	Deletion	Frameshift TP53 V197Ifs*42	1 / 486,0.21%	1 / 16,405	VEP: HIGH	add to survival plot
chr17:g.7670717T>A	Substitution	Splice Acceptor TP53 X332_splice	1 / 486,0.21%	3 / 16,405	VEP: HIGH	add to survival plot
chr17:g.7670608C>T	Substitution	Splice Donor TP53 X367_splice	1 / 486,0.21%	1 / 16,405	VEP: HIGH	add to survival plot
chr17:g.7676176_7676177insG	Insertion	Frameshift TP53 R65Qfs*84	1 / 486,0.21%	1 / 16,405	VEP: HIGH	add to survival plot
chr17:g.7674889delA	Deletion	Frameshift TP53 H214Qfs*33	1 / 486,0.21%	1 / 16,405	VEP: HIGH	add to survival plot
chr17:g.7673772delCGCCGGTC…	Deletion	Frameshift TP53 G279Afs*62	1 / 486,0.21%	1 / 16,405	VEP: HIGH	add to survival plot
chr17:g.7674918A>C	Substitution	Missense TP53 Y205D	1 / 486,0.21%	4 / 16,405	VEP: MODERATE, SIFT: deleterious - score 0, PolyPhen: probably_damaging - score 0.978	add to survival plot
chr17:g.7674916A>T	Substitution	Stop Gained TP53 Y205*	1 / 486,0.21%	1 / 16,405	VEP: HIGH	add to survival plot
chr17:g.7673802delCGCACCTC…	Deletion	Inframe Deletion TP53 N268_R273del	1 / 486,0.21%	1 / 16,405	VEP: MODERATE	add to survival plot
chr17:g.7675137C>G	Substitution	Missense TP53 A159P	1 / 486,0.21%	14 / 16,405	VEP: MODERATE, SIFT: deleterious - score 0, PolyPhen: probably_damaging - score 0.995	add to survival plot
chr17:g.7674904delTC	Deletion	Frameshift TP53 R209Kfs*6	1 / 486,0.21%	12 / 16,405	VEP: HIGH	add to survival plot
chr17:g.7674211A>T	Substitution	Missense TP53 I251N	1 / 486,0.21%	2 / 16,405	VEP: MODERATE, SIFT: deleterious - score 0.03, PolyPhen: probably_damaging - score 0.94	add to survival plot
chr17:g.7674874delGG	Deletion	Frameshift TP53 P219Lfs*2	1 / 486,0.21%	1 / 16,405	VEP: HIGH	add to survival plot
chr17:g.7674232C>A	Substitution	Missense TP53 G244V	1 / 486,0.21%	4 / 16,405	VEP: MODERATE, SIFT: deleterious - score 0, PolyPhen: probably_damaging - score 1	add to survival plot
chr17:g.7674236delTGCAGGAA…	Deletion	Frameshift TP53 S240Gfs*20	1 / 486,0.21%	1 / 16,405	VEP: HIGH	add to survival plot
chr17:g.7675993C>T	Substitution	Splice Donor TP53 X125_splice	1 / 486,0.21%	10 / 16,405	VEP: HIGH	add to survival plot
chr17:g.7674213delGG	Deletion	Frameshift TP53 P250Hfs*13	1 / 486,0.21%	1 / 16,405	VEP: HIGH	add to survival plot
chr17:g.7673809C>T	Substitution	Missense TP53 E271K	1 / 486,0.21%	11 / 16,405	VEP: MODERATE, SIFT: deleterious - score 0, PolyPhen: probably_damaging - score 0.999	add to survival plot
chr17:g.7675125A>G	Substitution	Missense TP53 Y163H	1 / 486,0.21%	8 / 16,405	VEP: MODERATE, SIFT: deleterious - score 0, PolyPhen: probably_damaging - score 0.999	add to survival plot
chr17:g.7676042G>A	Substitution	Synonymous TP53 F109=	1 / 486,0.21%	1 / 16,405	VEP: LOW	add to survival plot
chr17:g.7674858C>T	Substitution	Splice Donor TP53 X224_splice	1 / 486,0.21%	9 / 16,405	VEP: HIGH	add to survival plot
chr17:g.7674917T>C	Substitution	Missense TP53 Y205C	1 / 486,0.21%	21 / 16,405	VEP: MODERATE, SIFT: deleterious - score 0, PolyPhen: probably_damaging - score 0.998	add to survival plot
chr17:g.7673821G>A	Substitution	Missense TP53 R267W	1 / 486,0.21%	9 / 16,405	VEP: MODERATE, SIFT: tolerated - score 0.05, PolyPhen: possibly_damaging - score 0.835	add to survival plot
chr17:g.7675066delGCAGCGCT…	Deletion	Inframe Deletion TP53 P177_C182del	1 / 486,0.21%	4 / 16,405	VEP: MODERATE	add to survival plot
chr17:g.7670685delG	Deletion	Frameshift TP53 R342Efs*3	1 / 486,0.21%	7 / 16,405	VEP: HIGH	add to survival plot
chr17:g.7673586G>A	Substitution	Synonymous TP53 S314=	1 / 486,0.21%	1 / 16,405	VEP: LOW	add to survival plot
chr17:g.7675138delGCGGACGC…	Deletion	Frameshift TP53 P152Rfs*22	1 / 486,0.21%	1 / 16,405	VEP: HIGH	add to survival plot
chr17:g.7675216C>G	Substitution	Missense TP53 K132N	1 / 486,0.21%	13 / 16,405	VEP: MODERATE, SIFT: deleterious - score 0, PolyPhen: probably_damaging - score 0.999	add to survival plot
chr17:g.7673765C>A	Substitution	Missense TP53 E285D	1 / 486,0.21%	2 / 16,405	VEP: MODERATE, SIFT: deleterious - score 0.03, PolyPhen: possibly_damaging - score 0.467	add to survival plot
chr17:g.7674859C>A	Substitution	Missense TP53 E224D	1 / 486,0.21%	5 / 16,405	VEP: MODERATE, SIFT: tolerated - score 0.06, PolyPhen: benign - score 0.023	add to survival plot
chr17:g.7675213delC	Deletion	Frameshift TP53 M133Ifs*37	1 / 486,0.21%	1 / 16,405	VEP: HIGH	add to survival plot
chr17:g.7675190C>A	Substitution	Missense TP53 C141F	1 / 486,0.21%	1 / 16,405	VEP: MODERATE, SIFT: deleterious - score 0, PolyPhen: probably_damaging - score 0.999	add to survival plot
chr17:g.7676041G>A	Substitution	Missense TP53 R110C	1 / 486,0.21%	4 / 16,405	VEP: MODERATE, SIFT: tolerated - score 0.14, PolyPhen: benign - score 0.047	add to survival plot
chr17:g.7675136G>A	Substitution	Missense TP53 A159V	1 / 486,0.21%	16 / 16,405	VEP: MODERATE, SIFT: deleterious - score 0, PolyPhen: possibly_damaging - score 0.772	add to survival plot
chr17:g.7676059G>A	Substitution	Stop Gained TP53 Q104*	1 / 486,0.21%	5 / 16,405	VEP: HIGH	add to survival plot
chr17:g.7670686G>C	Substitution	Missense TP53 F341L	1 / 486,0.21%	1 / 16,405	VEP: MODERATE, SIFT: tolerated - score 0.98, PolyPhen: benign - score 0.007	add to survival plot
chr17:g.7674250delC	Deletion	Frameshift TP53 C238Lfs*9	1 / 486,0.21%	1 / 16,405	VEP: HIGH	add to survival plot
chr17:g.7674887_7674888insT	Insertion	Frameshift TP53 S215Kfs*7	1 / 486,0.21%	1 / 16,405	VEP: HIGH	add to survival plot
chr17:g.7675058delCTAT	Deletion	Frameshift TP53 D184Afs*62	1 / 486,0.21%	1 / 16,405	VEP: HIGH	add to survival plot
chr17:g.7670674_7670675insT	Insertion	Frameshift TP53 N345Kfs*2	1 / 486,0.21%	1 / 16,405	VEP: HIGH	add to survival plot
chr17:g.7674937delT	Deletion	Frameshift TP53 G199Efs*48	1 / 486,0.21%	1 / 16,405	VEP: HIGH	add to survival plot
chr17:g.7674972C>T	Substitution	Splice Acceptor TP53 X187_splice	1 / 486,0.21%	14 / 16,405	VEP: HIGH	add to survival plot
chr17:g.7673779C>A	Substitution	Missense TP53 D281Y	1 / 486,0.21%	6 / 16,405	VEP: MODERATE, SIFT: deleterious - score 0, PolyPhen: probably_damaging - score 0.996	add to survival plot
chr17:g.7674895delA	Deletion	Frameshift TP53 R213Dfs*34	1 / 486,0.21%	7 / 16,405	VEP: HIGH	add to survival plot
chr17:g.7675136G>T	Substitution	Missense TP53 A159D	1 / 486,0.21%	2 / 16,405	VEP: MODERATE, SIFT: deleterious - score 0, PolyPhen: probably_damaging - score 0.983	add to survival plot
chr17:g.7674972C>G	Substitution	Splice Acceptor TP53 X187_splice	1 / 486,0.21%	6 / 16,405	VEP: HIGH	add to survival plot
chr17:g.7674947A>G	Substitution	Missense TP53 I195T	1 / 486,0.21%	33 / 16,405	VEP: MODERATE, SIFT: deleterious - score 0, PolyPhen: probably_damaging - score 0.993	add to survival plot
chr17:g.7673824C>T	Substitution	Missense TP53 G266R	1 / 486,0.21%	10 / 16,405	VEP: MODERATE, SIFT: deleterious - score 0.03, PolyPhen: probably_damaging - score 0.951	add to survival plot
chr17:g.7673707T>A	Substitution	Stop Gained TP53 K305*	1 / 486,0.21%	4 / 16,405	VEP: HIGH	add to survival plot
chr17:g.7673780T>G	Substitution	Missense TP53 R280S	1 / 486,0.21%	2 / 16,405	VEP: MODERATE, SIFT: deleterious - score 0.03, PolyPhen: possibly_damaging - score 0.843	add to survival plot
chr17:g.7674865_7674866insGGCT	Insertion	Frameshift TP53 P223Afs*3	1 / 486,0.21%	1 / 16,405	VEP: HIGH	add to survival plot
chr17:g.7673813delGCTGTTCC…	Deletion	Frameshift TP53 R267Ifs*2	1 / 486,0.21%	1 / 16,405	VEP: HIGH	add to survival plot
chr17:g.7676018delC	Deletion	Frameshift TP53 T118Qfs*5	1 / 486,0.21%	3 / 16,405	VEP: HIGH	add to survival plot
chr17:g.7673780T>A	Substitution	Missense TP53 R280S	1 / 486,0.21%	1 / 16,405	VEP: MODERATE, SIFT: deleterious - score 0.03, PolyPhen: possibly_damaging - score 0.843	add to survival plot
chr17:g.7675235T>G	Substitution	Missense TP53 Y126S	1 / 486,0.21%	2 / 16,405	VEP: MODERATE, SIFT: deleterious - score 0, PolyPhen: probably_damaging - score 0.999	add to survival plot
chr17:g.7675085C>G	Substitution	Missense TP53 C176S	1 / 486,0.21%	2 / 16,405	VEP: MODERATE, SIFT: deleterious - score 0, PolyPhen: probably_damaging - score 0.965	add to survival plot
chr17:g.7674239A>T	Substitution	Missense TP53 C242S	1 / 486,0.21%	3 / 16,405	VEP: MODERATE, SIFT: deleterious - score 0, PolyPhen: probably_damaging - score 1	add to survival plot
chr17:g.7674230C>A	Substitution	Missense TP53 G245C	1 / 486,0.21%	13 / 16,405	VEP: MODERATE, SIFT: deleterious - score 0, PolyPhen: probably_damaging - score 1	add to survival plot
chr17:g.7673796C>T	Substitution	Missense TP53 C275Y	1 / 486,0.21%	25 / 16,405	VEP: MODERATE, SIFT: deleterious - score 0, PolyPhen: probably_damaging - score 0.997	add to survival plot
chr17:g.7669614C>G	Substitution	Missense TP53 D393H	1 / 486,0.21%	1 / 16,405	VEP: MODERATE, SIFT: deleterious - score 0, PolyPhen: probably_damaging - score 0.961	add to survival plot
chr17:g.7674273delG	Deletion	Frameshift TP53 T231Pfs*16	1 / 486,0.21%	1 / 16,405	VEP: HIGH	add to survival plot

## Sheet: Sheet6
DNA Change	Type	Consequences	# Affected Cases in Cohort	# Affected Cases Across the GDC	Impact	Survival
chr17:g.7675088C>T	Substitution	Missense TP53 R175H	14 / 486,2.88%	198 / 16,405	VEP: MODERATE, SIFT: tolerated - score 0.11, PolyPhen: benign - score 0.319	add to survival plot
chr17:g.7674894G>A	Substitution	Stop Gained TP53 R213*	12 / 486,2.47%	89 / 16,405	VEP: HIGH	add to survival plot
chr17:g.7673776G>A	Substitution	Missense TP53 R282W	12 / 486,2.47%	111 / 16,405	VEP: MODERATE, SIFT: deleterious - score 0, PolyPhen: probably_damaging - score 1	add to survival plot
chr17:g.7674221G>A	Substitution	Missense TP53 R248W	10 / 486,2.06%	113 / 16,405	VEP: MODERATE, SIFT: deleterious - score 0, PolyPhen: probably_damaging - score 1	add to survival plot
chr17:g.7674945G>A	Substitution	Stop Gained TP53 R196*	9 / 486,1.85%	67 / 16,405	VEP: HIGH	add to survival plot
chr17:g.7674220C>T	Substitution	Missense TP53 R248Q	9 / 486,1.85%	154 / 16,405	VEP: MODERATE, SIFT: deleterious - score 0, PolyPhen: probably_damaging - score 0.994	add to survival plot
chr17:g.7673802C>T	Substitution	Missense TP53 R273H	9 / 486,1.85%	123 / 16,405	VEP: MODERATE, SIFT: tolerated - score 0.13, PolyPhen: possibly_damaging - score 0.643	add to survival plot
chr17:g.7674230C>T	Substitution	Missense TP53 G245S	8 / 486,1.65%	58 / 16,405	VEP: MODERATE, SIFT: deleterious - score 0, PolyPhen: probably_damaging - score 0.998	add to survival plot
chr17:g.7674872T>C	Substitution	Missense TP53 Y220C	8 / 486,1.65%	82 / 16,405	VEP: MODERATE, SIFT: deleterious - score 0, PolyPhen: probably_damaging - score 0.998	add to survival plot
chr17:g.7673728C>A	Substitution	Stop Gained TP53 E298*	7 / 486,1.44%	23 / 16,405	VEP: HIGH	add to survival plot
chr17:g.7675076T>C	Substitution	Missense TP53 H179R	7 / 486,1.44%	51 / 16,405	VEP: MODERATE, SIFT: deleterious - score 0, PolyPhen: probably_damaging - score 0.98	add to survival plot
chr17:g.7675124T>C	Substitution	Missense TP53 Y163C	6 / 486,1.23%	33 / 16,405	VEP: MODERATE, SIFT: deleterious - score 0, PolyPhen: probably_damaging - score 0.999	add to survival plot
chr17:g.7673704G>A	Substitution	Stop Gained TP53 R306*	6 / 486,1.23%	46 / 16,405	VEP: HIGH	add to survival plot
chr17:g.7675143C>A	Substitution	Missense TP53 V157F	6 / 486,1.23%	38 / 16,405	VEP: MODERATE, SIFT: deleterious - score 0, PolyPhen: probably_damaging - score 0.998	add to survival plot
chr17:g.7674953T>A	Substitution	Missense TP53 H193L	5 / 486,1.03%	14 / 16,405	VEP: MODERATE, SIFT: deleterious - score 0, PolyPhen: probably_damaging - score 1	add to survival plot
chr17:g.7673803G>A	Substitution	Missense TP53 R273C	5 / 486,1.03%	140 / 16,405	VEP: MODERATE, SIFT: deleterious - score 0, PolyPhen: probably_damaging - score 0.999	add to survival plot
chr17:g.7673788G>A	Substitution	Missense TP53 P278S	5 / 486,1.03%	16 / 16,405	VEP: MODERATE, SIFT: deleterious - score 0.03, PolyPhen: probably_damaging - score 0.984	add to survival plot
chr17:g.7675994C>A	Substitution	Splice Region TP53 T125=	5 / 486,1.03%	35 / 16,405	VEP: LOW	add to survival plot
chr17:g.7674256T>C	Substitution	Missense TP53 Y236C	4 / 486,0.82%	17 / 16,405	VEP: MODERATE, SIFT: deleterious - score 0, PolyPhen: probably_damaging - score 0.99	add to survival plot
chr17:g.7676040C>A	Substitution	Missense TP53 R110L	4 / 486,0.82%	16 / 16,405	VEP: MODERATE, SIFT: deleterious - score 0.04, PolyPhen: benign - score 0.343	add to survival plot
chr17:g.7674858C>A	Substitution	Splice Donor TP53 X224_splice	4 / 486,0.82%	8 / 16,405	VEP: HIGH	add to survival plot
chr17:g.7673740C>A	Substitution	Stop Gained TP53 E294*	4 / 486,0.82%	19 / 16,405	VEP: HIGH	add to survival plot
chr17:g.7674238C>A	Substitution	Missense TP53 C242F	4 / 486,0.82%	13 / 16,405	VEP: MODERATE, SIFT: deleterious - score 0, PolyPhen: probably_damaging - score 1	add to survival plot
chr17:g.7673806C>T	Substitution	Missense TP53 V272M	4 / 486,0.82%	24 / 16,405	VEP: MODERATE, SIFT: deleterious - score 0, PolyPhen: probably_damaging - score 0.998	add to survival plot
chr17:g.7675161G>A	Substitution	Missense TP53 P151S	3 / 486,0.62%	20 / 16,405	VEP: MODERATE, SIFT: deleterious - score 0.01, PolyPhen: possibly_damaging - score 0.798	add to survival plot
chr17:g.7673767C>T	Substitution	Missense TP53 E285K	3 / 486,0.62%	25 / 16,405	VEP: MODERATE, SIFT: deleterious - score 0, PolyPhen: probably_damaging - score 0.983	add to survival plot
chr17:g.7675085C>T	Substitution	Missense TP53 C176Y	3 / 486,0.62%	27 / 16,405	VEP: MODERATE, SIFT: deleterious - score 0, PolyPhen: probably_damaging - score 0.999	add to survival plot
chr17:g.7674292T>A	Substitution	Splice Acceptor TP53 X225_splice	3 / 486,0.62%	6 / 16,405	VEP: HIGH	add to survival plot
chr17:g.7670700G>A	Substitution	Missense TP53 R337C	3 / 486,0.62%	18 / 16,405	VEP: MODERATE, SIFT: tolerated - score 0.09, PolyPhen: benign - score 0.344	add to survival plot
chr17:g.7675095C>T	Substitution	Missense TP53 V173M	3 / 486,0.62%	19 / 16,405	VEP: MODERATE, SIFT: deleterious - score 0.02, PolyPhen: probably_damaging - score 0.952	add to survival plot
chr17:g.7674957G>A	Substitution	Stop Gained TP53 Q192*	3 / 486,0.62%	29 / 16,405	VEP: HIGH	add to survival plot
chr17:g.7675085C>A	Substitution	Missense TP53 C176F	3 / 486,0.62%	27 / 16,405	VEP: MODERATE, SIFT: deleterious - score 0, PolyPhen: probably_damaging - score 0.998	add to survival plot
chr17:g.7675182G>A	Substitution	Stop Gained TP53 Q144*	3 / 486,0.62%	11 / 16,405	VEP: HIGH	add to survival plot
chr17:g.7674229C>T	Substitution	Missense TP53 G245D	3 / 486,0.62%	21 / 16,405	VEP: MODERATE, SIFT: deleterious - score 0, PolyPhen: probably_damaging - score 0.999	add to survival plot
chr17:g.7674229C>A	Substitution	Missense TP53 G245V	3 / 486,0.62%	24 / 16,405	VEP: MODERATE, SIFT: deleterious - score 0, PolyPhen: probably_damaging - score 0.999	add to survival plot
chr17:g.7673772C>G	Substitution	Missense TP53 R283P	3 / 486,0.62%	8 / 16,405	VEP: MODERATE, SIFT: deleterious - score 0.01, PolyPhen: probably_damaging - score 0.914	add to survival plot
chr17:g.7674950A>C	Substitution	Missense TP53 L194R	3 / 486,0.62%	18 / 16,405	VEP: MODERATE, SIFT: deleterious - score 0, PolyPhen: probably_damaging - score 1	add to survival plot
chr17:g.7673537G>A	Substitution	Stop Gained TP53 Q331*	3 / 486,0.62%	27 / 16,405	VEP: HIGH	add to survival plot
chr17:g.7676203C>A	Substitution	Stop Gained TP53 E56*	3 / 486,0.62%	5 / 16,405	VEP: HIGH	add to survival plot
chr17:g.7670664C>A	Substitution	Stop Gained TP53 E349*	2 / 486,0.41%	8 / 16,405	VEP: HIGH	add to survival plot
chr17:g.7675101C>A	Substitution	Stop Gained TP53 E171*	2 / 486,0.41%	8 / 16,405	VEP: HIGH	add to survival plot
chr17:g.7674944C>G	Substitution	Missense TP53 R196P	2 / 486,0.41%	3 / 16,405	VEP: MODERATE, SIFT: deleterious - score 0, PolyPhen: probably_damaging - score 0.999	add to survival plot
chr17:g.7670699C>A	Substitution	Missense TP53 R337L	2 / 486,0.41%	15 / 16,405	VEP: MODERATE, SIFT: deleterious - score 0.01, PolyPhen: probably_damaging - score 0.946	add to survival plot
chr17:g.7674248T>C	Substitution	Missense TP53 N239D	2 / 486,0.41%	7 / 16,405	VEP: MODERATE, SIFT: deleterious - score 0, PolyPhen: probably_damaging - score 0.991	add to survival plot
chr17:g.7673544_7673545insA	Insertion	Frameshift TP53 T329Hfs*8	2 / 486,0.41%	2 / 16,405	VEP: HIGH	add to survival plot
chr17:g.7675139C>A	Substitution	Missense TP53 R158L	2 / 486,0.41%	25 / 16,405	VEP: MODERATE, SIFT: deleterious - score 0, PolyPhen: probably_damaging - score 0.988	add to survival plot
chr17:g.7674953T>G	Substitution	Missense TP53 H193P	2 / 486,0.41%	7 / 16,405	VEP: MODERATE, SIFT: deleterious - score 0, PolyPhen: probably_damaging - score 1	add to survival plot
chr17:g.7674953T>C	Substitution	Missense TP53 H193R	2 / 486,0.41%	38 / 16,405	VEP: MODERATE, SIFT: deleterious - score 0, PolyPhen: probably_damaging - score 1	add to survival plot
chr17:g.7674929A>T	Substitution	Stop Gained TP53 L201*	2 / 486,0.41%	2 / 16,405	VEP: HIGH	add to survival plot
chr17:g.7673823C>T	Substitution	Missense TP53 G266E	2 / 486,0.41%	12 / 16,405	VEP: MODERATE, SIFT: deleterious - score 0, PolyPhen: probably_damaging - score 0.999	add to survival plot
chr17:g.7675208C>A	Substitution	Missense TP53 C135F	2 / 486,0.41%	11 / 16,405	VEP: MODERATE, SIFT: deleterious - score 0, PolyPhen: probably_damaging - score 1	add to survival plot
chr17:g.7675077G>T	Substitution	Missense TP53 H179N	2 / 486,0.41%	6 / 16,405	VEP: MODERATE, SIFT: deleterious - score 0, PolyPhen: probably_damaging - score 0.991	add to survival plot
chr17:g.7675077G>A	Substitution	Missense TP53 H179Y	2 / 486,0.41%	22 / 16,405	VEP: MODERATE, SIFT: deleterious - score 0, PolyPhen: probably_damaging - score 0.991	add to survival plot
chr17:g.7675125A>T	Substitution	Missense TP53 Y163N	2 / 486,0.41%	5 / 16,405	VEP: MODERATE, SIFT: deleterious - score 0, PolyPhen: probably_damaging - score 1	add to survival plot
chr17:g.7670685G>A	Substitution	Stop Gained TP53 R342*	2 / 486,0.41%	45 / 16,405	VEP: HIGH	add to survival plot
chr17:g.7675190C>T	Substitution	Missense TP53 C141Y	2 / 486,0.41%	15 / 16,405	VEP: MODERATE, SIFT: deleterious - score 0, PolyPhen: probably_damaging - score 0.999	add to survival plot
chr17:g.7674216C>A	Substitution	Missense TP53 R249S	2 / 486,0.41%	29 / 16,405	VEP: MODERATE, SIFT: deleterious - score 0, PolyPhen: probably_damaging - score 0.989	add to survival plot
chr17:g.7675209delA	Deletion	Frameshift TP53 C135Afs*35	2 / 486,0.41%	3 / 16,405	VEP: HIGH	add to survival plot
chr17:g.7676167C>A	Substitution	Stop Gained TP53 E68*	2 / 486,0.41%	7 / 16,405	VEP: HIGH	add to survival plot
chr17:g.7674885C>T	Substitution	Missense TP53 V216M	2 / 486,0.41%	19 / 16,405	VEP: MODERATE, SIFT: deleterious - score 0, PolyPhen: probably_damaging - score 1	add to survival plot
chr17:g.7676051G>C	Substitution	Missense TP53 S106R	2 / 486,0.41%	6 / 16,405	VEP: MODERATE, SIFT: tolerated - score 0.41, PolyPhen: benign - score 0.149	add to survival plot
chr17:g.7670694C>A	Substitution	Stop Gained TP53 E339*	2 / 486,0.41%	10 / 16,405	VEP: HIGH	add to survival plot
chr17:g.7673782T>C	Substitution	Missense TP53 R280G	2 / 486,0.41%	7 / 16,405	VEP: MODERATE, SIFT: deleterious - score 0, PolyPhen: probably_damaging - score 0.98	add to survival plot
chr17:g.7674262T>C	Substitution	Missense TP53 Y234C	2 / 486,0.41%	23 / 16,405	VEP: MODERATE, SIFT: deleterious - score 0, PolyPhen: probably_damaging - score 0.98	add to survival plot
chr17:g.7674291C>T	Substitution	Splice Acceptor TP53 X225_splice	2 / 486,0.41%	8 / 16,405	VEP: HIGH	add to survival plot
chr17:g.7675160G>T	Substitution	Missense TP53 P151H	2 / 486,0.41%	8 / 16,405	VEP: MODERATE, SIFT: deleterious - score 0, PolyPhen: possibly_damaging - score 0.803	add to survival plot
chr17:g.7675157delG	Deletion	Frameshift TP53 P152Rfs*18	2 / 486,0.41%	9 / 16,405	VEP: HIGH	add to survival plot
chr17:g.7673761C>A	Substitution	Stop Gained TP53 E287*	2 / 486,0.41%	6 / 16,405	VEP: HIGH	add to survival plot
chr17:g.7674292T>C	Substitution	Splice Acceptor TP53 X225_splice	2 / 486,0.41%	17 / 16,405	VEP: HIGH	add to survival plot
chr17:g.7673610T>C	Substitution	Splice Acceptor TP53 X307_splice	2 / 486,0.41%	9 / 16,405	VEP: HIGH	add to survival plot
chr17:g.7674893C>A	Substitution	Missense TP53 R213L	2 / 486,0.41%	9 / 16,405	VEP: MODERATE, SIFT: deleterious - score 0, PolyPhen: probably_damaging - score 0.986	add to survival plot
chr17:g.7673699A>C	Substitution	Splice Donor TP53 X307_splice	2 / 486,0.41%	6 / 16,405	VEP: HIGH	add to survival plot
chr17:g.7675185C>T	Substitution	Missense TP53 V143M	2 / 486,0.41%	6 / 16,405	VEP: MODERATE, SIFT: deleterious - score 0, PolyPhen: probably_damaging - score 0.997	add to survival plot
chr17:g.7675993C>A	Substitution	Splice Donor TP53 X125_splice	2 / 486,0.41%	9 / 16,405	VEP: HIGH	add to survival plot
chr17:g.7676215G>A	Substitution	Stop Gained TP53 Q52*	2 / 486,0.41%	5 / 16,405	VEP: HIGH	add to survival plot
chr17:g.7674878A>C	Substitution	Missense TP53 V218G	2 / 486,0.41%	3 / 16,405	VEP: MODERATE, SIFT: deleterious - score 0, PolyPhen: probably_damaging - score 0.998	add to survival plot
chr17:g.7673700C>T	Substitution	Splice Donor TP53 X307_splice	2 / 486,0.41%	7 / 16,405	VEP: HIGH	add to survival plot
chr17:g.7670703C>A	Substitution	Stop Gained TP53 E336*	2 / 486,0.41%	8 / 16,405	VEP: HIGH	add to survival plot
chr17:g.7674250C>A	Substitution	Missense TP53 C238F	2 / 486,0.41%	17 / 16,405	VEP: MODERATE, SIFT: deleterious - score 0, PolyPhen: probably_damaging - score 1	add to survival plot
chr17:g.7676152_7676153insG	Insertion	Frameshift TP53 V73Rfs*76	2 / 486,0.41%	7 / 16,405	VEP: HIGH	add to survival plot
chr17:g.7673535C>A	Substitution	Missense TP53 Q331H	2 / 486,0.41%	4 / 16,405	VEP: MODERATE, SIFT: tolerated - score 0.13, PolyPhen: benign - score 0.052	add to survival plot
chr17:g.7676055C>A	Substitution	Missense TP53 G105V	2 / 486,0.41%	6 / 16,405	VEP: MODERATE, SIFT: deleterious - score 0, PolyPhen: probably_damaging - score 0.998	add to survival plot
chr17:g.7673535C>T	Substitution	Splice Region TP53 Q331=	2 / 486,0.41%	3 / 16,405	VEP: LOW	add to survival plot
chr17:g.7676381C>A	Substitution	Splice Donor TP53 X32_splice	2 / 486,0.41%	4 / 16,405	VEP: HIGH	add to survival plot
chr17:g.7674859C>T	Substitution	Splice Region TP53 E224=	2 / 486,0.41%	7 / 16,405	VEP: LOW	add to survival plot
chr17:g.7674238C>T	Substitution	Missense TP53 C242Y	2 / 486,0.41%	6 / 16,405	VEP: MODERATE, SIFT: deleterious - score 0, PolyPhen: probably_damaging - score 1	add to survival plot
chr17:g.7675232G>T	Substitution	Missense TP53 S127Y	2 / 486,0.41%	10 / 16,405	VEP: MODERATE, SIFT: deleterious - score 0, PolyPhen: probably_damaging - score 1	add to survival plot
chr17:g.7676196delG	Deletion	Frameshift TP53 P58Qfs*65	2 / 486,0.41%	3 / 16,405	VEP: HIGH	add to survival plot
chr17:g.7674921C>A	Substitution	Stop Gained TP53 E204*	1 / 486,0.21%	11 / 16,405	VEP: HIGH	add to survival plot
chr17:g.7675156delC	Deletion	Frameshift TP53 G154Afs*16	1 / 486,0.21%	3 / 16,405	VEP: HIGH	add to survival plot
chr17:g.7676380A>C	Substitution	Splice Donor TP53 X32_splice	1 / 486,0.21%	3 / 16,405	VEP: HIGH	add to survival plot
chr17:g.7673590_7673591insTGGTGTTG	Insertion	Frameshift TP53 S313Tfs*35	1 / 486,0.21%	1 / 16,405	VEP: HIGH	add to survival plot
chr17:g.7675232G>A	Substitution	Missense TP53 S127F	1 / 486,0.21%	15 / 16,405	VEP: MODERATE, SIFT: deleterious - score 0, PolyPhen: probably_damaging - score 1	add to survival plot
chr17:g.7669691C>T	Substitution	Splice Acceptor TP53 X367_splice	1 / 486,0.21%	1 / 16,405	VEP: HIGH	add to survival plot
chr17:g.7674948T>A	Substitution	Missense TP53 I195F	1 / 486,0.21%	8 / 16,405	VEP: MODERATE, SIFT: deleterious - score 0, PolyPhen: probably_damaging - score 0.984	add to survival plot
chr17:g.7673764C>A	Substitution	Stop Gained TP53 E286*	1 / 486,0.21%	5 / 16,405	VEP: HIGH	add to survival plot
chr17:g.7676261delC	Deletion	Frameshift TP53 S37Pfs*7	1 / 486,0.21%	1 / 16,405	VEP: HIGH	add to survival plot
chr17:g.7670682C>A	Substitution	Stop Gained TP53 E343*	1 / 486,0.21%	7 / 16,405	VEP: HIGH	add to survival plot
chr17:g.7676096C>T	Substitution	Stop Gained TP53 W91*	1 / 486,0.21%	11 / 16,405	VEP: HIGH	add to survival plot
chr17:g.7675151delC	Deletion	Frameshift TP53 G154Afs*16	1 / 486,0.21%	7 / 16,405	VEP: HIGH	add to survival plot
chr17:g.7676273C>T	Substitution	Splice Acceptor TP53 X33_splice	1 / 486,0.21%	7 / 16,405	VEP: HIGH	add to survival plot
chr17:g.7673730delT	Deletion	Frameshift TP53 H297Pfs*48	1 / 486,0.21%	1 / 16,405	VEP: HIGH	add to survival plot
chr17:g.7675115G>C	Substitution	Stop Gained TP53 S166*	1 / 486,0.21%	3 / 16,405	VEP: HIGH	add to survival plot
chr17:g.7675123G>C	Substitution	Stop Gained TP53 Y163*	1 / 486,0.21%	1 / 16,405	VEP: HIGH	add to survival plot
chr17:g.7674291C>G	Substitution	Splice Acceptor TP53 X225_splice	1 / 486,0.21%	3 / 16,405	VEP: HIGH	add to survival plot
chr17:g.7674954G>A	Substitution	Missense TP53 H193Y	1 / 486,0.21%	14 / 16,405	VEP: MODERATE, SIFT: deleterious - score 0, PolyPhen: probably_damaging - score 1	add to survival plot
chr17:g.7673787G>A	Substitution	Missense TP53 P278L	1 / 486,0.21%	7 / 16,405	VEP: MODERATE, SIFT: deleterious - score 0, PolyPhen: probably_damaging - score 1	add to survival plot
chr17:g.7674196G>A	Substitution	Missense TP53 T256I	1 / 486,0.21%	3 / 16,405	VEP: MODERATE, SIFT: deleterious - score 0, PolyPhen: probably_damaging - score 1	add to survival plot
chr17:g.7675145_7675146insG	Insertion	Frameshift TP53 R156Pfs*25	1 / 486,0.21%	1 / 16,405	VEP: HIGH	add to survival plot
chr17:g.7675994C>G	Substitution	Splice Region TP53 T125=	1 / 486,0.21%	3 / 16,405	VEP: LOW	add to survival plot
chr17:g.7676003delCA	Deletion	Frameshift TP53 V122Dfs*26	1 / 486,0.21%	11 / 16,405	VEP: HIGH	add to survival plot
chr17:g.7674198_7674199insA	Insertion	Frameshift TP53 T256Hfs*8	1 / 486,0.21%	1 / 16,405	VEP: HIGH	add to survival plot
chr17:g.7673838C>A	Substitution	Splice Acceptor TP53 X261_splice	1 / 486,0.21%	4 / 16,405	VEP: HIGH	add to survival plot
chr17:g.7675102C>A	Substitution	Synonymous TP53 T170=	1 / 486,0.21%	1 / 16,405	VEP: LOW	add to survival plot
chr17:g.7675188delGGCAGGTC…	Deletion	Inframe Deletion TP53 K139_P142...	1 / 486,0.21%	1 / 16,405	VEP: MODERATE	add to survival plot
chr17:g.7676385delA	Deletion	Frameshift TP53 L32Cfs*12	1 / 486,0.21%	1 / 16,405	VEP: HIGH	add to survival plot
chr17:g.7675052C>A	Substitution	Splice Donor TP53 X187_splice	1 / 486,0.21%	11 / 16,405	VEP: HIGH	add to survival plot
chr17:g.7673738delCTCCCCTT…	Deletion	Inframe Deletion TP53 E286_E294del	1 / 486,0.21%	1 / 16,405	VEP: MODERATE	add to survival plot
chr17:g.7674916_7674917insT	Insertion	Stop Gained TP53 Y205*	1 / 486,0.21%	1 / 16,405	VEP: HIGH	add to survival plot
chr17:g.7674268delATGGTGGT…	Deletion	Frameshift TP53 C229Pfs*7	1 / 486,0.21%	1 / 16,405	VEP: HIGH	add to survival plot
chr17:g.7673767C>A	Substitution	Stop Gained TP53 E285*	1 / 486,0.21%	7 / 16,405	VEP: HIGH	add to survival plot
chr17:g.7674862_7674863insT	Insertion	Frameshift TP53 E224*	1 / 486,0.21%	1 / 16,405	VEP: HIGH	add to survival plot
chr17:g.7673825C>A	Substitution	Synonymous TP53 L265=	1 / 486,0.21%	1 / 16,405	VEP: LOW	add to survival plot
chr17:g.7673744delT	Deletion	Frameshift TP53 E294Sfs*51	1 / 486,0.21%	2 / 16,405	VEP: HIGH	add to survival plot
chr17:g.7674949delA	Deletion	Frameshift TP53 I195Sfs*52	1 / 486,0.21%	2 / 16,405	VEP: HIGH	add to survival plot
chr17:g.7675051A>C	Substitution	Splice Donor TP53 X187_splice	1 / 486,0.21%	3 / 16,405	VEP: HIGH	add to survival plot
chr17:g.7674188C>T	Substitution	Missense TP53 D259N	1 / 486,0.21%	1 / 16,405	VEP: MODERATE, SIFT: tolerated - score 0.25, PolyPhen: benign - score 0.031	add to survival plot
chr17:g.7675992A>T	Substitution	Splice Donor TP53 X125_splice	1 / 486,0.21%	3 / 16,405	VEP: HIGH	add to survival plot
chr17:g.7674893C>G	Substitution	Missense TP53 R213P	1 / 486,0.21%	3 / 16,405	VEP: MODERATE, SIFT: deleterious - score 0, PolyPhen: probably_damaging - score 0.999	add to survival plot
chr17:g.7674252C>T	Substitution	Missense TP53 M237I	1 / 486,0.21%	17 / 16,405	VEP: MODERATE, SIFT: deleterious - score 0, PolyPhen: probably_damaging - score 0.999	add to survival plot
chr17:g.7675235T>C	Substitution	Missense TP53 Y126C	1 / 486,0.21%	4 / 16,405	VEP: MODERATE, SIFT: deleterious - score 0, PolyPhen: probably_damaging - score 1	add to survival plot
chr17:g.7674251A>T	Substitution	Missense TP53 C238S	1 / 486,0.21%	1 / 16,405	VEP: MODERATE, SIFT: deleterious - score 0, PolyPhen: probably_damaging - score 1	add to survival plot
chr17:g.7674923delA	Deletion	Frameshift TP53 V203Gfs*44	1 / 486,0.21%	1 / 16,405	VEP: HIGH	add to survival plot
chr17:g.7674254T>C	Substitution	Missense TP53 M237V	1 / 486,0.21%	4 / 16,405	VEP: MODERATE, SIFT: deleterious - score 0, PolyPhen: probably_damaging - score 0.999	add to survival plot
chr17:g.7675202A>T	Substitution	Missense TP53 L137Q	1 / 486,0.21%	1 / 16,405	VEP: MODERATE, SIFT: deleterious - score 0, PolyPhen: probably_damaging - score 0.995	add to survival plot
chr17:g.7675095C>A	Substitution	Missense TP53 V173L	1 / 486,0.21%	13 / 16,405	VEP: MODERATE, SIFT: deleterious - score 0, PolyPhen: possibly_damaging - score 0.827	add to survival plot
chr17:g.7675109T>A	Substitution	Missense TP53 H168L	1 / 486,0.21%	1 / 16,405	VEP: MODERATE, SIFT: deleterious - score 0, PolyPhen: possibly_damaging - score 0.661	add to survival plot
chr17:g.7674226A>T	Substitution	Missense TP53 M246K	1 / 486,0.21%	1 / 16,405	VEP: MODERATE, SIFT: deleterious - score 0, PolyPhen: probably_damaging - score 1	add to survival plot
chr17:g.7673777_7673778insTCTC	Insertion	Frameshift TP53 D281Efs*26	1 / 486,0.21%	1 / 16,405	VEP: HIGH	add to survival plot
chr17:g.7675076T>G	Substitution	Missense TP53 H179P	1 / 486,0.21%	1 / 16,405	VEP: MODERATE, SIFT: deleterious - score 0.01, PolyPhen: possibly_damaging - score 0.594	add to survival plot
chr17:g.7676060G>C	Substitution	Stop Gained TP53 Y103*	1 / 486,0.21%	1 / 16,405	VEP: HIGH	add to survival plot
chr17:g.7674913delCAAATACT…	Deletion	Inframe Deletion TP53 R202_L206del	1 / 486,0.21%	1 / 16,405	VEP: MODERATE	add to survival plot
chr17:g.7673764C>G	Substitution	Missense TP53 E286Q	1 / 486,0.21%	5 / 16,405	VEP: MODERATE, SIFT: deleterious - score 0, PolyPhen: probably_damaging - score 0.983	add to survival plot
chr17:g.7674949_7674950insAG	Insertion	Frameshift TP53 I195Lfs*53	1 / 486,0.21%	1 / 16,405	VEP: HIGH	add to survival plot
chr17:g.7675123_7675124insTAGA	Insertion	Frameshift TP53 K164Lfs*18	1 / 486,0.21%	1 / 16,405	VEP: HIGH	add to survival plot
chr17:g.7675205T>G	Substitution	Missense TP53 Q136P	1 / 486,0.21%	2 / 16,405	VEP: MODERATE, SIFT: deleterious - score 0, PolyPhen: probably_damaging - score 0.998	add to survival plot
chr17:g.7674190T>G	Substitution	Missense TP53 E258A	1 / 486,0.21%	1 / 16,405	VEP: MODERATE, SIFT: deleterious - score 0, PolyPhen: probably_damaging - score 1	add to survival plot
chr17:g.7673687delTCCTGCTT…	Deletion	Splice Donor TP53 X306_splice	1 / 486,0.21%	1 / 16,405	VEP: HIGH	add to survival plot
chr17:g.7675229delG	Deletion	Frameshift TP53 P128Lfs*42	1 / 486,0.21%	6 / 16,405	VEP: HIGH	add to survival plot
chr17:g.7676054G>A	Substitution	Synonymous TP53 G105=	1 / 486,0.21%	1 / 16,405	VEP: LOW	add to survival plot
chr17:g.7676594T>C	Substitution	Start Lost TP53 M1?	1 / 486,0.21%	1 / 16,405	VEP: HIGH, SIFT: deleterious_low_confidence - score 0.01, PolyPhen: benign - score 0.036	add to survival plot
chr17:g.7675086A>T	Substitution	Missense TP53 C176S	1 / 486,0.21%	3 / 16,405	VEP: MODERATE, SIFT: deleterious - score 0, PolyPhen: probably_damaging - score 0.965	add to survival plot
chr17:g.7673781C>T	Substitution	Missense TP53 R280K	1 / 486,0.21%	22 / 16,405	VEP: MODERATE, SIFT: deleterious - score 0.04, PolyPhen: probably_damaging - score 0.925	add to survival plot
chr17:g.7675052C>T	Substitution	Splice Donor TP53 X187_splice	1 / 486,0.21%	12 / 16,405	VEP: HIGH	add to survival plot
chr17:g.7673821G>C	Substitution	Missense TP53 R267G	1 / 486,0.21%	2 / 16,405	VEP: MODERATE, SIFT: deleterious - score 0, PolyPhen: probably_damaging - score 0.995	add to survival plot
chr17:g.7674936C>A	Substitution	Stop Gained TP53 G199*	1 / 486,0.21%	2 / 16,405	VEP: HIGH	add to survival plot
chr17:g.7674899G>A	Substitution	Missense TP53 T211I	1 / 486,0.21%	6 / 16,405	VEP: MODERATE, SIFT: deleterious - score 0.02, PolyPhen: probably_damaging - score 0.989	add to survival plot
chr17:g.7673700C>A	Substitution	Splice Donor TP53 X307_splice	1 / 486,0.21%	6 / 16,405	VEP: HIGH	add to survival plot
chr17:g.7675122T>C	Substitution	Missense TP53 K164E	1 / 486,0.21%	6 / 16,405	VEP: MODERATE, SIFT: deleterious - score 0, PolyPhen: probably_damaging - score 0.964	add to survival plot
chr17:g.7670716C>A	Substitution	Splice Acceptor TP53 X332_splice	1 / 486,0.21%	2 / 16,405	VEP: HIGH	add to survival plot
chr17:g.7674217C>A	Substitution	Missense TP53 R249M	1 / 486,0.21%	11 / 16,405	VEP: MODERATE, SIFT: deleterious - score 0, PolyPhen: possibly_damaging - score 0.868	add to survival plot
chr17:g.7674225C>T	Substitution	Missense TP53 M246I	1 / 486,0.21%	3 / 16,405	VEP: MODERATE, SIFT: deleterious - score 0, PolyPhen: probably_damaging - score 0.947	add to survival plot
chr17:g.7675079_7675080insG	Insertion	Frameshift TP53 H178Pfs*3	1 / 486,0.21%	3 / 16,405	VEP: HIGH	add to survival plot
chr17:g.7674878A>T	Substitution	Missense TP53 V218E	1 / 486,0.21%	3 / 16,405	VEP: MODERATE, SIFT: deleterious - score 0, PolyPhen: probably_damaging - score 0.997	add to survival plot
chr17:g.7675153delGGGCGGGG	Deletion	Frameshift TP53 P151Rfs*27	1 / 486,0.21%	2 / 16,405	VEP: HIGH	add to survival plot
chr17:g.7673522delCAAGACTT…	Deletion	Splice Donor TP53 X331_splice	1 / 486,0.21%	1 / 16,405	VEP: HIGH	add to survival plot
chr17:g.7673764C>T	Substitution	Missense TP53 E286K	1 / 486,0.21%	19 / 16,405	VEP: MODERATE, SIFT: deleterious - score 0, PolyPhen: probably_damaging - score 0.977	add to survival plot
chr17:g.7674194G>C	Substitution	Missense TP53 L257V	1 / 486,0.21%	1 / 16,405	VEP: MODERATE, SIFT: deleterious - score 0, PolyPhen: probably_damaging - score 0.978	add to survival plot
chr17:g.7675098C>A	Substitution	Missense TP53 V172F	1 / 486,0.21%	3 / 16,405	VEP: MODERATE, SIFT: deleterious - score 0, PolyPhen: probably_damaging - score 0.998	add to survival plot
chr17:g.7673550delTTCTCCAT…	Deletion	Frameshift TP53 K320Nfs*19	1 / 486,0.21%	1 / 16,405	VEP: HIGH	add to survival plot
chr17:g.7675079_7675080insGG	Insertion	Frameshift TP53 H178Pfs*70	1 / 486,0.21%	1 / 16,405	VEP: HIGH	add to survival plot
chr17:g.7673808T>A	Substitution	Missense TP53 E271V	1 / 486,0.21%	4 / 16,405	VEP: MODERATE, SIFT: deleterious - score 0, PolyPhen: probably_damaging - score 0.999	add to survival plot
chr17:g.7675177_7675178insA	Insertion	Frameshift TP53 W146Vfs*3	1 / 486,0.21%	1 / 16,405	VEP: HIGH	add to survival plot
chr17:g.7673609C>G	Substitution	Splice Acceptor TP53 X307_splice	1 / 486,0.21%	1 / 16,405	VEP: HIGH	add to survival plot
chr17:g.7674257A>C	Substitution	Missense TP53 Y236D	1 / 486,0.21%	2 / 16,405	VEP: MODERATE, SIFT: deleterious - score 0, PolyPhen: probably_damaging - score 0.998	add to survival plot
chr17:g.7675191A>G	Substitution	Missense TP53 C141R	1 / 486,0.21%	4 / 16,405	VEP: MODERATE, SIFT: deleterious - score 0, PolyPhen: probably_damaging - score 1	add to survival plot
chr17:g.7675212A>C	Substitution	Missense TP53 F134V	1 / 486,0.21%	1 / 16,405	VEP: MODERATE, SIFT: deleterious - score 0, PolyPhen: probably_damaging - score 0.999	add to survival plot
chr17:g.7669692T>A	Substitution	Splice Acceptor TP53 X367_splice	1 / 486,0.21%	1 / 16,405	VEP: HIGH	add to survival plot
chr17:g.7674252C>G	Substitution	Missense TP53 M237I	1 / 486,0.21%	2 / 16,405	VEP: MODERATE, SIFT: deleterious - score 0, PolyPhen: probably_damaging - score 0.999	add to survival plot
chr17:g.7676097C>T	Substitution	Stop Gained TP53 W91*	1 / 486,0.21%	8 / 16,405	VEP: HIGH	add to survival plot
chr17:g.7674241G>C	Substitution	Missense TP53 S241C	1 / 486,0.21%	10 / 16,405	VEP: MODERATE, SIFT: deleterious - score 0, PolyPhen: probably_damaging - score 1	add to survival plot
chr17:g.7673772C>T	Substitution	Missense TP53 R283H	1 / 486,0.21%	2 / 16,405	VEP: MODERATE, SIFT: deleterious - score 0.01, PolyPhen: possibly_damaging - score 0.8	add to survival plot
chr17:g.7673826A>C	Substitution	Missense TP53 L265R	1 / 486,0.21%	3 / 16,405	VEP: MODERATE, SIFT: deleterious - score 0, PolyPhen: probably_damaging - score 1	add to survival plot
chr17:g.7675080delG	Deletion	Frameshift TP53 H178Tfs*69	1 / 486,0.21%	8 / 16,405	VEP: HIGH	add to survival plot
chr17:g.7674220C>A	Substitution	Missense TP53 R248L	1 / 486,0.21%	11 / 16,405	VEP: MODERATE, SIFT: deleterious - score 0, PolyPhen: probably_damaging - score 0.995	add to survival plot
chr17:g.7675113G>A	Substitution	Stop Gained TP53 Q167*	1 / 486,0.21%	8 / 16,405	VEP: HIGH	add to survival plot
chr17:g.7673706delTTAG	Deletion	Frameshift TP53 T304Sfs*40	1 / 486,0.21%	1 / 16,405	VEP: HIGH	add to survival plot
chr17:g.7675237C>T	Substitution	Splice Acceptor TP53 X126_splice	1 / 486,0.21%	17 / 16,405	VEP: HIGH	add to survival plot
chr17:g.7675187delGGGCAGGT…	Deletion	Frameshift TP53 K139Cfs*6	1 / 486,0.21%	1 / 16,405	VEP: HIGH	add to survival plot
chr17:g.7676072delGGAA	Deletion	Frameshift TP53 S99Rfs*23	1 / 486,0.21%	3 / 16,405	VEP: HIGH	add to survival plot
chr17:g.7676061_7676062insA	Insertion	Frameshift TP53 Y103Lfs*46	1 / 486,0.21%	1 / 16,405	VEP: HIGH	add to survival plot
chr17:g.7675074C>T	Substitution	Missense TP53 E180K	1 / 486,0.21%	2 / 16,405	VEP: MODERATE, SIFT: deleterious - score 0, PolyPhen: probably_damaging - score 0.989	add to survival plot
chr17:g.7675204T>A	Substitution	Missense TP53 Q136H	1 / 486,0.21%	1 / 16,405	VEP: MODERATE, SIFT: deleterious - score 0, PolyPhen: probably_damaging - score 0.995	add to survival plot
chr17:g.7673793G>T	Substitution	Missense TP53 A276D	1 / 486,0.21%	3 / 16,405	VEP: MODERATE, SIFT: deleterious - score 0, PolyPhen: probably_damaging - score 0.986	add to survival plot
chr17:g.7675994C>T	Substitution	Splice Region TP53 T125=	1 / 486,0.21%	14 / 16,405	VEP: LOW	add to survival plot
chr17:g.7676056C>A	Substitution	Missense TP53 G105C	1 / 486,0.21%	12 / 16,405	VEP: MODERATE, SIFT: deleterious - score 0, PolyPhen: probably_damaging - score 0.999	add to survival plot
chr17:g.7675076T>A	Substitution	Missense TP53 H179L	1 / 486,0.21%	3 / 16,405	VEP: MODERATE, SIFT: tolerated - score 0.12, PolyPhen: benign - score 0.396	add to survival plot
chr17:g.7676092delGGGGCCAG…	Deletion	Frameshift TP53 S90Vfs*55	1 / 486,0.21%	2 / 16,405	VEP: HIGH	add to survival plot
chr17:g.7673788G>C	Substitution	Missense TP53 P278A	1 / 486,0.21%	9 / 16,405	VEP: MODERATE, SIFT: deleterious - score 0.01, PolyPhen: probably_damaging - score 0.988	add to survival plot
chr17:g.7674185delA	Deletion	Frameshift TP53 S260Pfs*85	1 / 486,0.21%	1 / 16,405	VEP: HIGH	add to survival plot
chr17:g.7675995G>A	Substitution	Missense TP53 T125M	1 / 486,0.21%	5 / 16,405	VEP: MODERATE, SIFT: deleterious - score 0.03, PolyPhen: probably_damaging - score 0.98	add to survival plot
chr17:g.7674899delGT	Deletion	Frameshift TP53 T211Ffs*4	1 / 486,0.21%	3 / 16,405	VEP: HIGH	add to survival plot
chr17:g.7675206G>A	Substitution	Stop Gained TP53 Q136*	1 / 486,0.21%	10 / 16,405	VEP: HIGH	add to survival plot
chr17:g.7674189T>A	Substitution	Missense TP53 E258D	1 / 486,0.21%	3 / 16,405	VEP: MODERATE, SIFT: deleterious - score 0, PolyPhen: possibly_damaging - score 0.903	add to survival plot
chr17:g.7674225C>G	Substitution	Missense TP53 M246I	1 / 486,0.21%	1 / 16,405	VEP: MODERATE, SIFT: deleterious - score 0, PolyPhen: probably_damaging - score 0.947	add to survival plot
chr17:g.7676115delG	Deletion	Frameshift TP53 P85Lfs*38	1 / 486,0.21%	3 / 16,405	VEP: HIGH	add to survival plot
chr17:g.7676380_7676381insCC	Insertion	Splice Donor TP53 X32_splice	1 / 486,0.21%	1 / 16,405	VEP: HIGH	add to survival plot
chr17:g.7673791A>C	Substitution	Missense TP53 C277G	1 / 486,0.21%	1 / 16,405	VEP: MODERATE, SIFT: deleterious - score 0.04, PolyPhen: possibly_damaging - score 0.627	add to survival plot
chr17:g.7676221delT	Deletion	Frameshift TP53 I50Lfs*73	1 / 486,0.21%	1 / 16,405	VEP: HIGH	add to survival plot
chr17:g.7674914delA	Deletion	Frameshift TP53 L206Wfs*41	1 / 486,0.21%	2 / 16,405	VEP: HIGH	add to survival plot
chr17:g.7673784delCCAGGACA…	Deletion	Inframe Deletion TP53 V274_G279del	1 / 486,0.21%	1 / 16,405	VEP: MODERATE	add to survival plot
chr17:g.7674947A>T	Substitution	Missense TP53 I195N	1 / 486,0.21%	3 / 16,405	VEP: MODERATE, SIFT: deleterious - score 0, PolyPhen: probably_damaging - score 0.997	add to survival plot
chr17:g.7673578_7673579insG	Insertion	Frameshift TP53 Q317Pfs*20	1 / 486,0.21%	1 / 16,405	VEP: HIGH	add to survival plot
chr17:g.7674216C>G	Substitution	Missense TP53 R249S	1 / 486,0.21%	3 / 16,405	VEP: MODERATE, SIFT: deleterious - score 0, PolyPhen: probably_damaging - score 0.989	add to survival plot
chr17:g.7675128delTGGCCATG…	Deletion	Inframe Deletion TP53 T155_A161del	1 / 486,0.21%	1 / 16,405	VEP: MODERATE	add to survival plot
chr17:g.7675143delCG	Deletion	Frameshift TP53 V157Pfs*23	1 / 486,0.21%	1 / 16,405	VEP: HIGH	add to survival plot
chr17:g.7674944delCGGATAAG…	Deletion	Frameshift TP53 P191Qfs*51	1 / 486,0.21%	1 / 16,405	VEP: HIGH	add to survival plot
chr17:g.7675088delCGCCTCAC…	Deletion	Inframe Deletion TP53 V173_R175del	1 / 486,0.21%	1 / 16,405	VEP: MODERATE	add to survival plot
chr17:g.7673820C>G	Substitution	Missense TP53 R267P	1 / 486,0.21%	6 / 16,405	VEP: MODERATE, SIFT: deleterious - score 0, PolyPhen: probably_damaging - score 0.999	add to survival plot
chr17:g.7673752_7673753insGA	Insertion	Frameshift TP53 R290Sfs*56	1 / 486,0.21%	1 / 16,405	VEP: HIGH	add to survival plot
chr17:g.7674950A>G	Substitution	Missense TP53 L194P	1 / 486,0.21%	4 / 16,405	VEP: MODERATE, SIFT: deleterious - score 0, PolyPhen: probably_damaging - score 1	add to survival plot
chr17:g.7676119delC	Deletion	Frameshift TP53 A84Pfs*39	1 / 486,0.21%	4 / 16,405	VEP: HIGH	add to survival plot
chr17:g.7675214A>T	Substitution	Missense TP53 M133K	1 / 486,0.21%	4 / 16,405	VEP: MODERATE, SIFT: deleterious - score 0, PolyPhen: benign - score 0.061	add to survival plot
chr17:g.7676400delA	Deletion	Frameshift TP53 P27Lfs*17	1 / 486,0.21%	2 / 16,405	VEP: HIGH	add to survival plot
chr17:g.7675119G>A	Substitution	Stop Gained TP53 Q165*	1 / 486,0.21%	6 / 16,405	VEP: HIGH	add to survival plot
chr17:g.7674180C>T	Substitution	Splice Donor TP53 X261_splice	1 / 486,0.21%	10 / 16,405	VEP: HIGH	add to survival plot
chr17:g.7675131C>T	Substitution	Missense TP53 A161T	1 / 486,0.21%	11 / 16,405	VEP: MODERATE, SIFT: deleterious - score 0, PolyPhen: probably_damaging - score 0.998	add to survival plot
chr17:g.7675145C>G	Substitution	Missense TP53 R156P	1 / 486,0.21%	9 / 16,405	VEP: MODERATE, SIFT: tolerated - score 0.22, PolyPhen: possibly_damaging - score 0.876	add to survival plot
chr17:g.7674233C>T	Substitution	Missense TP53 G244S	1 / 486,0.21%	11 / 16,405	VEP: MODERATE, SIFT: deleterious - score 0, PolyPhen: probably_damaging - score 1	add to survival plot
chr17:g.7676134delCT	Deletion	Frameshift TP53 A79Sfs*69	1 / 486,0.21%	1 / 16,405	VEP: HIGH	add to survival plot
chr17:g.7670666A>G	Substitution	Missense TP53 L348S	1 / 486,0.21%	1 / 16,405	VEP: MODERATE, SIFT: deleterious - score 0, PolyPhen: probably_damaging - score 1	add to survival plot
chr17:g.7675088delCGCCTCA	Deletion	Frameshift TP53 V173Afs*72	1 / 486,0.21%	1 / 16,405	VEP: HIGH	add to survival plot
chr17:g.7675145_7675146insGGGT	Insertion	Frameshift TP53 R156Hfs*26	1 / 486,0.21%	1 / 16,405	VEP: HIGH	add to survival plot
chr17:g.7673797_7673798insAAC	Insertion	Inframe Insertion TP53 V274du	1 / 486,0.21%	1 / 16,405	VEP: MODERATE	add to survival plot
chr17:g.7674241G>A	Substitution	Missense TP53 S241F	1 / 486,0.21%	25 / 16,405	VEP: MODERATE, SIFT: deleterious - score 0, PolyPhen: probably_damaging - score 1	add to survival plot
chr17:g.7675201delCAGT	Deletion	Frameshift TP53 L137Pfs*32	1 / 486,0.21%	1 / 16,405	VEP: HIGH	add to survival plot
chr17:g.7673540delG	Deletion	Frameshift TP53 L330Ffs*15	1 / 486,0.21%	3 / 16,405	VEP: HIGH	add to survival plot
chr17:g.7676038delGACG	Deletion	Frameshift TP53 R110Wfs*12	1 / 486,0.21%	1 / 16,405	VEP: HIGH	add to survival plot
chr17:g.7676101_7676102insGG	Insertion	Frameshift TP53 S90Pfs*34	1 / 486,0.21%	1 / 16,405	VEP: HIGH	add to survival plot
chr17:g.7675084G>A	Substitution	Synonymous TP53 C176=	1 / 486,0.21%	1 / 16,405	VEP: LOW	add to survival plot
chr17:g.7675161G>T	Substitution	Missense TP53 P151T	1 / 486,0.21%	6 / 16,405	VEP: MODERATE, SIFT: deleterious - score 0, PolyPhen: possibly_damaging - score 0.683	add to survival plot
chr17:g.7676404C>G	Substitution	Splice Acceptor TP53 X25_splice	1 / 486,0.21%	1 / 16,405	VEP: HIGH	add to survival plot
chr17:g.7674203T>A	Substitution	Missense TP53 I254F	1 / 486,0.21%	1 / 16,405	VEP: MODERATE, SIFT: deleterious - score 0, PolyPhen: probably_damaging - score 0.991	add to survival plot
chr17:g.7676011T>A	Substitution	Stop Gained TP53 K120*	1 / 486,0.21%	1 / 16,405	VEP: HIGH	add to survival plot
chr17:g.7675212delACATCTTG…	Deletion	Frameshift TP53 A129Ffs*36	1 / 486,0.21%	1 / 16,405	VEP: HIGH	add to survival plot
chr17:g.7675174C>T	Substitution	Stop Gained TP53 W146*	1 / 486,0.21%	10 / 16,405	VEP: HIGH	add to survival plot
chr17:g.7676257G>A	Substitution	Stop Gained TP53 Q38*	1 / 486,0.21%	4 / 16,405	VEP: HIGH	add to survival plot
chr17:g.7675139C>T	Substitution	Missense TP53 R158H	1 / 486,0.21%	19 / 16,405	VEP: MODERATE, SIFT: tolerated - score 0.1, PolyPhen: possibly_damaging - score 0.45	add to survival plot
chr17:g.7676068T>A	Substitution	Stop Gained TP53 K101*	1 / 486,0.21%	1 / 16,405	VEP: HIGH	add to survival plot
chr17:g.7673714delCC	Deletion	Frameshift TP53 G302Efs*3	1 / 486,0.21%	1 / 16,405	VEP: HIGH	add to survival plot
chr17:g.7673534C>T	Substitution	Splice Donor TP53 X331_splice	1 / 486,0.21%	12 / 16,405	VEP: HIGH	add to survival plot
chr17:g.7674276delAC	Deletion	Frameshift TP53 C229Yfs*10	1 / 486,0.21%	7 / 16,405	VEP: HIGH	add to survival plot
chr17:g.7675161delGTGTGGAA…	Deletion	Frameshift TP53 K139Pfs*19	1 / 486,0.21%	1 / 16,405	VEP: HIGH	add to survival plot
chr17:g.7673763T>A	Substitution	Missense TP53 E286V	1 / 486,0.21%	1 / 16,405	VEP: MODERATE, SIFT: deleterious - score 0, PolyPhen: probably_damaging - score 0.987	add to survival plot
chr17:g.7673787G>T	Substitution	Missense TP53 P278H	1 / 486,0.21%	6 / 16,405	VEP: MODERATE, SIFT: deleterious - score 0, PolyPhen: probably_damaging - score 1	add to survival plot
chr17:g.7673330T>A	Substitution	Intron TP53	1 / 486,0.21%	1 / 16,405	VEP: MODIFIER	add to survival plot
chr17:g.7675094A>C	Substitution	Missense TP53 V173G	1 / 486,0.21%	2 / 16,405	VEP: MODERATE, SIFT: deleterious - score 0, PolyPhen: probably_damaging - score 0.999	add to survival plot
chr17:g.7674932delT	Deletion	Frameshift TP53 N200Ifs*47	1 / 486,0.21%	2 / 16,405	VEP: HIGH	add to survival plot
chr17:g.7674919delCTCCACAC…	Deletion	Frameshift TP53 V197Ifs*42	1 / 486,0.21%	1 / 16,405	VEP: HIGH	add to survival plot
chr17:g.7670717T>A	Substitution	Splice Acceptor TP53 X332_splice	1 / 486,0.21%	3 / 16,405	VEP: HIGH	add to survival plot
chr17:g.7670608C>T	Substitution	Splice Donor TP53 X367_splice	1 / 486,0.21%	1 / 16,405	VEP: HIGH	add to survival plot
chr17:g.7676176_7676177insG	Insertion	Frameshift TP53 R65Qfs*84	1 / 486,0.21%	1 / 16,405	VEP: HIGH	add to survival plot
chr17:g.7674889delA	Deletion	Frameshift TP53 H214Qfs*33	1 / 486,0.21%	1 / 16,405	VEP: HIGH	add to survival plot
chr17:g.7673772delCGCCGGTC…	Deletion	Frameshift TP53 G279Afs*62	1 / 486,0.21%	1 / 16,405	VEP: HIGH	add to survival plot
chr17:g.7674918A>C	Substitution	Missense TP53 Y205D	1 / 486,0.21%	4 / 16,405	VEP: MODERATE, SIFT: deleterious - score 0, PolyPhen: probably_damaging - score 0.978	add to survival plot
chr17:g.7674916A>T	Substitution	Stop Gained TP53 Y205*	1 / 486,0.21%	1 / 16,405	VEP: HIGH	add to survival plot
chr17:g.7673802delCGCACCTC…	Deletion	Inframe Deletion TP53 N268_R273del	1 / 486,0.21%	1 / 16,405	VEP: MODERATE	add to survival plot
chr17:g.7675137C>G	Substitution	Missense TP53 A159P	1 / 486,0.21%	14 / 16,405	VEP: MODERATE, SIFT: deleterious - score 0, PolyPhen: probably_damaging - score 0.995	add to survival plot
chr17:g.7674904delTC	Deletion	Frameshift TP53 R209Kfs*6	1 / 486,0.21%	12 / 16,405	VEP: HIGH	add to survival plot
chr17:g.7674211A>T	Substitution	Missense TP53 I251N	1 / 486,0.21%	2 / 16,405	VEP: MODERATE, SIFT: deleterious - score 0.03, PolyPhen: probably_damaging - score 0.94	add to survival plot
chr17:g.7674874delGG	Deletion	Frameshift TP53 P219Lfs*2	1 / 486,0.21%	1 / 16,405	VEP: HIGH	add to survival plot
chr17:g.7674232C>A	Substitution	Missense TP53 G244V	1 / 486,0.21%	4 / 16,405	VEP: MODERATE, SIFT: deleterious - score 0, PolyPhen: probably_damaging - score 1	add to survival plot
chr17:g.7674236delTGCAGGAA…	Deletion	Frameshift TP53 S240Gfs*20	1 / 486,0.21%	1 / 16,405	VEP: HIGH	add to survival plot
chr17:g.7675993C>T	Substitution	Splice Donor TP53 X125_splice	1 / 486,0.21%	10 / 16,405	VEP: HIGH	add to survival plot
chr17:g.7674213delGG	Deletion	Frameshift TP53 P250Hfs*13	1 / 486,0.21%	1 / 16,405	VEP: HIGH	add to survival plot
chr17:g.7673809C>T	Substitution	Missense TP53 E271K	1 / 486,0.21%	11 / 16,405	VEP: MODERATE, SIFT: deleterious - score 0, PolyPhen: probably_damaging - score 0.999	add to survival plot
chr17:g.7675125A>G	Substitution	Missense TP53 Y163H	1 / 486,0.21%	8 / 16,405	VEP: MODERATE, SIFT: deleterious - score 0, PolyPhen: probably_damaging - score 0.999	add to survival plot
chr17:g.7676042G>A	Substitution	Synonymous TP53 F109=	1 / 486,0.21%	1 / 16,405	VEP: LOW	add to survival plot
chr17:g.7674858C>T	Substitution	Splice Donor TP53 X224_splice	1 / 486,0.21%	9 / 16,405	VEP: HIGH	add to survival plot
chr17:g.7674917T>C	Substitution	Missense TP53 Y205C	1 / 486,0.21%	21 / 16,405	VEP: MODERATE, SIFT: deleterious - score 0, PolyPhen: probably_damaging - score 0.998	add to survival plot
chr17:g.7673821G>A	Substitution	Missense TP53 R267W	1 / 486,0.21%	9 / 16,405	VEP: MODERATE, SIFT: tolerated - score 0.05, PolyPhen: possibly_damaging - score 0.835	add to survival plot
chr17:g.7675066delGCAGCGCT…	Deletion	Inframe Deletion TP53 P177_C182del	1 / 486,0.21%	4 / 16,405	VEP: MODERATE	add to survival plot
chr17:g.7670685delG	Deletion	Frameshift TP53 R342Efs*3	1 / 486,0.21%	7 / 16,405	VEP: HIGH	add to survival plot
chr17:g.7673586G>A	Substitution	Synonymous TP53 S314=	1 / 486,0.21%	1 / 16,405	VEP: LOW	add to survival plot
chr17:g.7675138delGCGGACGC…	Deletion	Frameshift TP53 P152Rfs*22	1 / 486,0.21%	1 / 16,405	VEP: HIGH	add to survival plot
chr17:g.7675216C>G	Substitution	Missense TP53 K132N	1 / 486,0.21%	13 / 16,405	VEP: MODERATE, SIFT: deleterious - score 0, PolyPhen: probably_damaging - score 0.999	add to survival plot
chr17:g.7673765C>A	Substitution	Missense TP53 E285D	1 / 486,0.21%	2 / 16,405	VEP: MODERATE, SIFT: deleterious - score 0.03, PolyPhen: possibly_damaging - score 0.467	add to survival plot
chr17:g.7674859C>A	Substitution	Missense TP53 E224D	1 / 486,0.21%	5 / 16,405	VEP: MODERATE, SIFT: tolerated - score 0.06, PolyPhen: benign - score 0.023	add to survival plot
chr17:g.7675213delC	Deletion	Frameshift TP53 M133Ifs*37	1 / 486,0.21%	1 / 16,405	VEP: HIGH	add to survival plot
chr17:g.7675190C>A	Substitution	Missense TP53 C141F	1 / 486,0.21%	1 / 16,405	VEP: MODERATE, SIFT: deleterious - score 0, PolyPhen: probably_damaging - score 0.999	add to survival plot
chr17:g.7676041G>A	Substitution	Missense TP53 R110C	1 / 486,0.21%	4 / 16,405	VEP: MODERATE, SIFT: tolerated - score 0.14, PolyPhen: benign - score 0.047	add to survival plot
chr17:g.7675136G>A	Substitution	Missense TP53 A159V	1 / 486,0.21%	16 / 16,405	VEP: MODERATE, SIFT: deleterious - score 0, PolyPhen: possibly_damaging - score 0.772	add to survival plot
chr17:g.7676059G>A	Substitution	Stop Gained TP53 Q104*	1 / 486,0.21%	5 / 16,405	VEP: HIGH	add to survival plot
chr17:g.7670686G>C	Substitution	Missense TP53 F341L	1 / 486,0.21%	1 / 16,405	VEP: MODERATE, SIFT: tolerated - score 0.98, PolyPhen: benign - score 0.007	add to survival plot
chr17:g.7674250delC	Deletion	Frameshift TP53 C238Lfs*9	1 / 486,0.21%	1 / 16,405	VEP: HIGH	add to survival plot
chr17:g.7674887_7674888insT	Insertion	Frameshift TP53 S215Kfs*7	1 / 486,0.21%	1 / 16,405	VEP: HIGH	add to survival plot
chr17:g.7675058delCTAT	Deletion	Frameshift TP53 D184Afs*62	1 / 486,0.21%	1 / 16,405	VEP: HIGH	add to survival plot
chr17:g.7670674_7670675insT	Insertion	Frameshift TP53 N345Kfs*2	1 / 486,0.21%	1 / 16,405	VEP: HIGH	add to survival plot
chr17:g.7674937delT	Deletion	Frameshift TP53 G199Efs*48	1 / 486,0.21%	1 / 16,405	VEP: HIGH	add to survival plot
chr17:g.7674972C>T	Substitution	Splice Acceptor TP53 X187_splice	1 / 486,0.21%	14 / 16,405	VEP: HIGH	add to survival plot
chr17:g.7673779C>A	Substitution	Missense TP53 D281Y	1 / 486,0.21%	6 / 16,405	VEP: MODERATE, SIFT: deleterious - score 0, PolyPhen: probably_damaging - score 0.996	add to survival plot
chr17:g.7674895delA	Deletion	Frameshift TP53 R213Dfs*34	1 / 486,0.21%	7 / 16,405	VEP: HIGH	add to survival plot
chr17:g.7675136G>T	Substitution	Missense TP53 A159D	1 / 486,0.21%	2 / 16,405	VEP: MODERATE, SIFT: deleterious - score 0, PolyPhen: probably_damaging - score 0.983	add to survival plot
chr17:g.7674972C>G	Substitution	Splice Acceptor TP53 X187_splice	1 / 486,0.21%	6 / 16,405	VEP: HIGH	add to survival plot
chr17:g.7674947A>G	Substitution	Missense TP53 I195T	1 / 486,0.21%	33 / 16,405	VEP: MODERATE, SIFT: deleterious - score 0, PolyPhen: probably_damaging - score 0.993	add to survival plot
chr17:g.7673824C>T	Substitution	Missense TP53 G266R	1 / 486,0.21%	10 / 16,405	VEP: MODERATE, SIFT: deleterious - score 0.03, PolyPhen: probably_damaging - score 0.951	add to survival plot
chr17:g.7673707T>A	Substitution	Stop Gained TP53 K305*	1 / 486,0.21%	4 / 16,405	VEP: HIGH	add to survival plot
chr17:g.7673780T>G	Substitution	Missense TP53 R280S	1 / 486,0.21%	2 / 16,405	VEP: MODERATE, SIFT: deleterious - score 0.03, PolyPhen: possibly_damaging - score 0.843	add to survival plot
chr17:g.7674865_7674866insGGCT	Insertion	Frameshift TP53 P223Afs*3	1 / 486,0.21%	1 / 16,405	VEP: HIGH	add to survival plot
chr17:g.7673813delGCTGTTCC…	Deletion	Frameshift TP53 R267Ifs*2	1 / 486,0.21%	1 / 16,405	VEP: HIGH	add to survival plot
chr17:g.7676018delC	Deletion	Frameshift TP53 T118Qfs*5	1 / 486,0.21%	3 / 16,405	VEP: HIGH	add to survival plot
chr17:g.7673780T>A	Substitution	Missense TP53 R280S	1 / 486,0.21%	1 / 16,405	VEP: MODERATE, SIFT: deleterious - score 0.03, PolyPhen: possibly_damaging - score 0.843	add to survival plot
chr17:g.7675235T>G	Substitution	Missense TP53 Y126S	1 / 486,0.21%	2 / 16,405	VEP: MODERATE, SIFT: deleterious - score 0, PolyPhen: probably_damaging - score 0.999	add to survival plot
chr17:g.7675085C>G	Substitution	Missense TP53 C176S	1 / 486,0.21%	2 / 16,405	VEP: MODERATE, SIFT: deleterious - score 0, PolyPhen: probably_damaging - score 0.965	add to survival plot
chr17:g.7674239A>T	Substitution	Missense TP53 C242S	1 / 486,0.21%	3 / 16,405	VEP: MODERATE, SIFT: deleterious - score 0, PolyPhen: probably_damaging - score 1	add to survival plot
chr17:g.7674230C>A	Substitution	Missense TP53 G245C	1 / 486,0.21%	13 / 16,405	VEP: MODERATE, SIFT: deleterious - score 0, PolyPhen: probably_damaging - score 1	add to survival plot
chr17:g.7673796C>T	Substitution	Missense TP53 C275Y	1 / 486,0.21%	25 / 16,405	VEP: MODERATE, SIFT: deleterious - score 0, PolyPhen: probably_damaging - score 0.997	add to survival plot
chr17:g.7669614C>G	Substitution	Missense TP53 D393H	1 / 486,0.21%	1 / 16,405	VEP: MODERATE, SIFT: deleterious - score 0, PolyPhen: probably_damaging - score 0.961	add to survival plot
chr17:g.7674273delG	Deletion	Frameshift TP53 T231Pfs*16	1 / 486,0.21%	1 / 16,405	VEP: HIGH	add to survival plot

## Sheet: Sheet7
DNA Change	Type	Consequences	# Affected Cases in Cohort	# Affected Cases Across the GDC	Impact	Survival
chr17:g.7675088C>T	Substitution	Missense TP53 R175H	14 / 486,2.88%	198 / 16,405	VEP: MODERATE, SIFT: tolerated - score 0.11, PolyPhen: benign - score 0.319	add to survival plot
chr17:g.7674894G>A	Substitution	Stop Gained TP53 R213*	12 / 486,2.47%	89 / 16,405	VEP: HIGH	add to survival plot
chr17:g.7673776G>A	Substitution	Missense TP53 R282W	12 / 486,2.47%	111 / 16,405	VEP: MODERATE, SIFT: deleterious - score 0, PolyPhen: probably_damaging - score 1	add to survival plot
chr17:g.7674221G>A	Substitution	Missense TP53 R248W	10 / 486,2.06%	113 / 16,405	VEP: MODERATE, SIFT: deleterious - score 0, PolyPhen: probably_damaging - score 1	add to survival plot
chr17:g.7674945G>A	Substitution	Stop Gained TP53 R196*	9 / 486,1.85%	67 / 16,405	VEP: HIGH	add to survival plot
chr17:g.7674220C>T	Substitution	Missense TP53 R248Q	9 / 486,1.85%	154 / 16,405	VEP: MODERATE, SIFT: deleterious - score 0, PolyPhen: probably_damaging - score 0.994	add to survival plot
chr17:g.7673802C>T	Substitution	Missense TP53 R273H	9 / 486,1.85%	123 / 16,405	VEP: MODERATE, SIFT: tolerated - score 0.13, PolyPhen: possibly_damaging - score 0.643	add to survival plot
chr17:g.7674230C>T	Substitution	Missense TP53 G245S	8 / 486,1.65%	58 / 16,405	VEP: MODERATE, SIFT: deleterious - score 0, PolyPhen: probably_damaging - score 0.998	add to survival plot
chr17:g.7674872T>C	Substitution	Missense TP53 Y220C	8 / 486,1.65%	82 / 16,405	VEP: MODERATE, SIFT: deleterious - score 0, PolyPhen: probably_damaging - score 0.998	add to survival plot
chr17:g.7673728C>A	Substitution	Stop Gained TP53 E298*	7 / 486,1.44%	23 / 16,405	VEP: HIGH	add to survival plot
chr17:g.7675076T>C	Substitution	Missense TP53 H179R	7 / 486,1.44%	51 / 16,405	VEP: MODERATE, SIFT: deleterious - score 0, PolyPhen: probably_damaging - score 0.98	add to survival plot
chr17:g.7675124T>C	Substitution	Missense TP53 Y163C	6 / 486,1.23%	33 / 16,405	VEP: MODERATE, SIFT: deleterious - score 0, PolyPhen: probably_damaging - score 0.999	add to survival plot
chr17:g.7673704G>A	Substitution	Stop Gained TP53 R306*	6 / 486,1.23%	46 / 16,405	VEP: HIGH	add to survival plot
chr17:g.7675143C>A	Substitution	Missense TP53 V157F	6 / 486,1.23%	38 / 16,405	VEP: MODERATE, SIFT: deleterious - score 0, PolyPhen: probably_damaging - score 0.998	add to survival plot
chr17:g.7674953T>A	Substitution	Missense TP53 H193L	5 / 486,1.03%	14 / 16,405	VEP: MODERATE, SIFT: deleterious - score 0, PolyPhen: probably_damaging - score 1	add to survival plot
chr17:g.7673803G>A	Substitution	Missense TP53 R273C	5 / 486,1.03%	140 / 16,405	VEP: MODERATE, SIFT: deleterious - score 0, PolyPhen: probably_damaging - score 0.999	add to survival plot
chr17:g.7673788G>A	Substitution	Missense TP53 P278S	5 / 486,1.03%	16 / 16,405	VEP: MODERATE, SIFT: deleterious - score 0.03, PolyPhen: probably_damaging - score 0.984	add to survival plot
chr17:g.7675994C>A	Substitution	Splice Region TP53 T125=	5 / 486,1.03%	35 / 16,405	VEP: LOW	add to survival plot
chr17:g.7674256T>C	Substitution	Missense TP53 Y236C	4 / 486,0.82%	17 / 16,405	VEP: MODERATE, SIFT: deleterious - score 0, PolyPhen: probably_damaging - score 0.99	add to survival plot
chr17:g.7676040C>A	Substitution	Missense TP53 R110L	4 / 486,0.82%	16 / 16,405	VEP: MODERATE, SIFT: deleterious - score 0.04, PolyPhen: benign - score 0.343	add to survival plot
chr17:g.7674858C>A	Substitution	Splice Donor TP53 X224_splice	4 / 486,0.82%	8 / 16,405	VEP: HIGH	add to survival plot
chr17:g.7673740C>A	Substitution	Stop Gained TP53 E294*	4 / 486,0.82%	19 / 16,405	VEP: HIGH	add to survival plot
chr17:g.7674238C>A	Substitution	Missense TP53 C242F	4 / 486,0.82%	13 / 16,405	VEP: MODERATE, SIFT: deleterious - score 0, PolyPhen: probably_damaging - score 1	add to survival plot
chr17:g.7673806C>T	Substitution	Missense TP53 V272M	4 / 486,0.82%	24 / 16,405	VEP: MODERATE, SIFT: deleterious - score 0, PolyPhen: probably_damaging - score 0.998	add to survival plot
chr17:g.7675161G>A	Substitution	Missense TP53 P151S	3 / 486,0.62%	20 / 16,405	VEP: MODERATE, SIFT: deleterious - score 0.01, PolyPhen: possibly_damaging - score 0.798	add to survival plot
chr17:g.7673767C>T	Substitution	Missense TP53 E285K	3 / 486,0.62%	25 / 16,405	VEP: MODERATE, SIFT: deleterious - score 0, PolyPhen: probably_damaging - score 0.983	add to survival plot
chr17:g.7675085C>T	Substitution	Missense TP53 C176Y	3 / 486,0.62%	27 / 16,405	VEP: MODERATE, SIFT: deleterious - score 0, PolyPhen: probably_damaging - score 0.999	add to survival plot
chr17:g.7674292T>A	Substitution	Splice Acceptor TP53 X225_splice	3 / 486,0.62%	6 / 16,405	VEP: HIGH	add to survival plot
chr17:g.7670700G>A	Substitution	Missense TP53 R337C	3 / 486,0.62%	18 / 16,405	VEP: MODERATE, SIFT: tolerated - score 0.09, PolyPhen: benign - score 0.344	add to survival plot
chr17:g.7675095C>T	Substitution	Missense TP53 V173M	3 / 486,0.62%	19 / 16,405	VEP: MODERATE, SIFT: deleterious - score 0.02, PolyPhen: probably_damaging - score 0.952	add to survival plot
chr17:g.7674957G>A	Substitution	Stop Gained TP53 Q192*	3 / 486,0.62%	29 / 16,405	VEP: HIGH	add to survival plot
chr17:g.7675085C>A	Substitution	Missense TP53 C176F	3 / 486,0.62%	27 / 16,405	VEP: MODERATE, SIFT: deleterious - score 0, PolyPhen: probably_damaging - score 0.998	add to survival plot
chr17:g.7675182G>A	Substitution	Stop Gained TP53 Q144*	3 / 486,0.62%	11 / 16,405	VEP: HIGH	add to survival plot
chr17:g.7674229C>T	Substitution	Missense TP53 G245D	3 / 486,0.62%	21 / 16,405	VEP: MODERATE, SIFT: deleterious - score 0, PolyPhen: probably_damaging - score 0.999	add to survival plot
chr17:g.7674229C>A	Substitution	Missense TP53 G245V	3 / 486,0.62%	24 / 16,405	VEP: MODERATE, SIFT: deleterious - score 0, PolyPhen: probably_damaging - score 0.999	add to survival plot
chr17:g.7673772C>G	Substitution	Missense TP53 R283P	3 / 486,0.62%	8 / 16,405	VEP: MODERATE, SIFT: deleterious - score 0.01, PolyPhen: probably_damaging - score 0.914	add to survival plot
chr17:g.7674950A>C	Substitution	Missense TP53 L194R	3 / 486,0.62%	18 / 16,405	VEP: MODERATE, SIFT: deleterious - score 0, PolyPhen: probably_damaging - score 1	add to survival plot
chr17:g.7673537G>A	Substitution	Stop Gained TP53 Q331*	3 / 486,0.62%	27 / 16,405	VEP: HIGH	add to survival plot
chr17:g.7676203C>A	Substitution	Stop Gained TP53 E56*	3 / 486,0.62%	5 / 16,405	VEP: HIGH	add to survival plot
chr17:g.7670664C>A	Substitution	Stop Gained TP53 E349*	2 / 486,0.41%	8 / 16,405	VEP: HIGH	add to survival plot
chr17:g.7675101C>A	Substitution	Stop Gained TP53 E171*	2 / 486,0.41%	8 / 16,405	VEP: HIGH	add to survival plot
chr17:g.7674944C>G	Substitution	Missense TP53 R196P	2 / 486,0.41%	3 / 16,405	VEP: MODERATE, SIFT: deleterious - score 0, PolyPhen: probably_damaging - score 0.999	add to survival plot
chr17:g.7670699C>A	Substitution	Missense TP53 R337L	2 / 486,0.41%	15 / 16,405	VEP: MODERATE, SIFT: deleterious - score 0.01, PolyPhen: probably_damaging - score 0.946	add to survival plot
chr17:g.7674248T>C	Substitution	Missense TP53 N239D	2 / 486,0.41%	7 / 16,405	VEP: MODERATE, SIFT: deleterious - score 0, PolyPhen: probably_damaging - score 0.991	add to survival plot
chr17:g.7673544_7673545insA	Insertion	Frameshift TP53 T329Hfs*8	2 / 486,0.41%	2 / 16,405	VEP: HIGH	add to survival plot
chr17:g.7675139C>A	Substitution	Missense TP53 R158L	2 / 486,0.41%	25 / 16,405	VEP: MODERATE, SIFT: deleterious - score 0, PolyPhen: probably_damaging - score 0.988	add to survival plot
chr17:g.7674953T>G	Substitution	Missense TP53 H193P	2 / 486,0.41%	7 / 16,405	VEP: MODERATE, SIFT: deleterious - score 0, PolyPhen: probably_damaging - score 1	add to survival plot
chr17:g.7674953T>C	Substitution	Missense TP53 H193R	2 / 486,0.41%	38 / 16,405	VEP: MODERATE, SIFT: deleterious - score 0, PolyPhen: probably_damaging - score 1	add to survival plot
chr17:g.7674929A>T	Substitution	Stop Gained TP53 L201*	2 / 486,0.41%	2 / 16,405	VEP: HIGH	add to survival plot
chr17:g.7673823C>T	Substitution	Missense TP53 G266E	2 / 486,0.41%	12 / 16,405	VEP: MODERATE, SIFT: deleterious - score 0, PolyPhen: probably_damaging - score 0.999	add to survival plot
chr17:g.7675208C>A	Substitution	Missense TP53 C135F	2 / 486,0.41%	11 / 16,405	VEP: MODERATE, SIFT: deleterious - score 0, PolyPhen: probably_damaging - score 1	add to survival plot
chr17:g.7675077G>T	Substitution	Missense TP53 H179N	2 / 486,0.41%	6 / 16,405	VEP: MODERATE, SIFT: deleterious - score 0, PolyPhen: probably_damaging - score 0.991	add to survival plot
chr17:g.7675077G>A	Substitution	Missense TP53 H179Y	2 / 486,0.41%	22 / 16,405	VEP: MODERATE, SIFT: deleterious - score 0, PolyPhen: probably_damaging - score 0.991	add to survival plot
chr17:g.7675125A>T	Substitution	Missense TP53 Y163N	2 / 486,0.41%	5 / 16,405	VEP: MODERATE, SIFT: deleterious - score 0, PolyPhen: probably_damaging - score 1	add to survival plot
chr17:g.7670685G>A	Substitution	Stop Gained TP53 R342*	2 / 486,0.41%	45 / 16,405	VEP: HIGH	add to survival plot
chr17:g.7675190C>T	Substitution	Missense TP53 C141Y	2 / 486,0.41%	15 / 16,405	VEP: MODERATE, SIFT: deleterious - score 0, PolyPhen: probably_damaging - score 0.999	add to survival plot
chr17:g.7674216C>A	Substitution	Missense TP53 R249S	2 / 486,0.41%	29 / 16,405	VEP: MODERATE, SIFT: deleterious - score 0, PolyPhen: probably_damaging - score 0.989	add to survival plot
chr17:g.7675209delA	Deletion	Frameshift TP53 C135Afs*35	2 / 486,0.41%	3 / 16,405	VEP: HIGH	add to survival plot
chr17:g.7676167C>A	Substitution	Stop Gained TP53 E68*	2 / 486,0.41%	7 / 16,405	VEP: HIGH	add to survival plot
chr17:g.7674885C>T	Substitution	Missense TP53 V216M	2 / 486,0.41%	19 / 16,405	VEP: MODERATE, SIFT: deleterious - score 0, PolyPhen: probably_damaging - score 1	add to survival plot
chr17:g.7676051G>C	Substitution	Missense TP53 S106R	2 / 486,0.41%	6 / 16,405	VEP: MODERATE, SIFT: tolerated - score 0.41, PolyPhen: benign - score 0.149	add to survival plot
chr17:g.7670694C>A	Substitution	Stop Gained TP53 E339*	2 / 486,0.41%	10 / 16,405	VEP: HIGH	add to survival plot
chr17:g.7673782T>C	Substitution	Missense TP53 R280G	2 / 486,0.41%	7 / 16,405	VEP: MODERATE, SIFT: deleterious - score 0, PolyPhen: probably_damaging - score 0.98	add to survival plot
chr17:g.7674262T>C	Substitution	Missense TP53 Y234C	2 / 486,0.41%	23 / 16,405	VEP: MODERATE, SIFT: deleterious - score 0, PolyPhen: probably_damaging - score 0.98	add to survival plot
chr17:g.7674291C>T	Substitution	Splice Acceptor TP53 X225_splice	2 / 486,0.41%	8 / 16,405	VEP: HIGH	add to survival plot
chr17:g.7675160G>T	Substitution	Missense TP53 P151H	2 / 486,0.41%	8 / 16,405	VEP: MODERATE, SIFT: deleterious - score 0, PolyPhen: possibly_damaging - score 0.803	add to survival plot
chr17:g.7675157delG	Deletion	Frameshift TP53 P152Rfs*18	2 / 486,0.41%	9 / 16,405	VEP: HIGH	add to survival plot
chr17:g.7673761C>A	Substitution	Stop Gained TP53 E287*	2 / 486,0.41%	6 / 16,405	VEP: HIGH	add to survival plot
chr17:g.7674292T>C	Substitution	Splice Acceptor TP53 X225_splice	2 / 486,0.41%	17 / 16,405	VEP: HIGH	add to survival plot
chr17:g.7673610T>C	Substitution	Splice Acceptor TP53 X307_splice	2 / 486,0.41%	9 / 16,405	VEP: HIGH	add to survival plot
chr17:g.7674893C>A	Substitution	Missense TP53 R213L	2 / 486,0.41%	9 / 16,405	VEP: MODERATE, SIFT: deleterious - score 0, PolyPhen: probably_damaging - score 0.986	add to survival plot
chr17:g.7673699A>C	Substitution	Splice Donor TP53 X307_splice	2 / 486,0.41%	6 / 16,405	VEP: HIGH	add to survival plot
chr17:g.7675185C>T	Substitution	Missense TP53 V143M	2 / 486,0.41%	6 / 16,405	VEP: MODERATE, SIFT: deleterious - score 0, PolyPhen: probably_damaging - score 0.997	add to survival plot
chr17:g.7675993C>A	Substitution	Splice Donor TP53 X125_splice	2 / 486,0.41%	9 / 16,405	VEP: HIGH	add to survival plot
chr17:g.7676215G>A	Substitution	Stop Gained TP53 Q52*	2 / 486,0.41%	5 / 16,405	VEP: HIGH	add to survival plot
chr17:g.7674878A>C	Substitution	Missense TP53 V218G	2 / 486,0.41%	3 / 16,405	VEP: MODERATE, SIFT: deleterious - score 0, PolyPhen: probably_damaging - score 0.998	add to survival plot
chr17:g.7673700C>T	Substitution	Splice Donor TP53 X307_splice	2 / 486,0.41%	7 / 16,405	VEP: HIGH	add to survival plot
chr17:g.7670703C>A	Substitution	Stop Gained TP53 E336*	2 / 486,0.41%	8 / 16,405	VEP: HIGH	add to survival plot
chr17:g.7674250C>A	Substitution	Missense TP53 C238F	2 / 486,0.41%	17 / 16,405	VEP: MODERATE, SIFT: deleterious - score 0, PolyPhen: probably_damaging - score 1	add to survival plot
chr17:g.7676152_7676153insG	Insertion	Frameshift TP53 V73Rfs*76	2 / 486,0.41%	7 / 16,405	VEP: HIGH	add to survival plot
chr17:g.7673535C>A	Substitution	Missense TP53 Q331H	2 / 486,0.41%	4 / 16,405	VEP: MODERATE, SIFT: tolerated - score 0.13, PolyPhen: benign - score 0.052	add to survival plot
chr17:g.7676055C>A	Substitution	Missense TP53 G105V	2 / 486,0.41%	6 / 16,405	VEP: MODERATE, SIFT: deleterious - score 0, PolyPhen: probably_damaging - score 0.998	add to survival plot
chr17:g.7673535C>T	Substitution	Splice Region TP53 Q331=	2 / 486,0.41%	3 / 16,405	VEP: LOW	add to survival plot
chr17:g.7676381C>A	Substitution	Splice Donor TP53 X32_splice	2 / 486,0.41%	4 / 16,405	VEP: HIGH	add to survival plot
chr17:g.7674859C>T	Substitution	Splice Region TP53 E224=	2 / 486,0.41%	7 / 16,405	VEP: LOW	add to survival plot
chr17:g.7674238C>T	Substitution	Missense TP53 C242Y	2 / 486,0.41%	6 / 16,405	VEP: MODERATE, SIFT: deleterious - score 0, PolyPhen: probably_damaging - score 1	add to survival plot
chr17:g.7675232G>T	Substitution	Missense TP53 S127Y	2 / 486,0.41%	10 / 16,405	VEP: MODERATE, SIFT: deleterious - score 0, PolyPhen: probably_damaging - score 1	add to survival plot
chr17:g.7676196delG	Deletion	Frameshift TP53 P58Qfs*65	2 / 486,0.41%	3 / 16,405	VEP: HIGH	add to survival plot
chr17:g.7674921C>A	Substitution	Stop Gained TP53 E204*	1 / 486,0.21%	11 / 16,405	VEP: HIGH	add to survival plot
chr17:g.7675156delC	Deletion	Frameshift TP53 G154Afs*16	1 / 486,0.21%	3 / 16,405	VEP: HIGH	add to survival plot
chr17:g.7676380A>C	Substitution	Splice Donor TP53 X32_splice	1 / 486,0.21%	3 / 16,405	VEP: HIGH	add to survival plot
chr17:g.7673590_7673591insTGGTGTTG	Insertion	Frameshift TP53 S313Tfs*35	1 / 486,0.21%	1 / 16,405	VEP: HIGH	add to survival plot
chr17:g.7675232G>A	Substitution	Missense TP53 S127F	1 / 486,0.21%	15 / 16,405	VEP: MODERATE, SIFT: deleterious - score 0, PolyPhen: probably_damaging - score 1	add to survival plot
chr17:g.7669691C>T	Substitution	Splice Acceptor TP53 X367_splice	1 / 486,0.21%	1 / 16,405	VEP: HIGH	add to survival plot
chr17:g.7674948T>A	Substitution	Missense TP53 I195F	1 / 486,0.21%	8 / 16,405	VEP: MODERATE, SIFT: deleterious - score 0, PolyPhen: probably_damaging - score 0.984	add to survival plot
chr17:g.7673764C>A	Substitution	Stop Gained TP53 E286*	1 / 486,0.21%	5 / 16,405	VEP: HIGH	add to survival plot
chr17:g.7676261delC	Deletion	Frameshift TP53 S37Pfs*7	1 / 486,0.21%	1 / 16,405	VEP: HIGH	add to survival plot
chr17:g.7670682C>A	Substitution	Stop Gained TP53 E343*	1 / 486,0.21%	7 / 16,405	VEP: HIGH	add to survival plot
chr17:g.7676096C>T	Substitution	Stop Gained TP53 W91*	1 / 486,0.21%	11 / 16,405	VEP: HIGH	add to survival plot
chr17:g.7675151delC	Deletion	Frameshift TP53 G154Afs*16	1 / 486,0.21%	7 / 16,405	VEP: HIGH	add to survival plot
chr17:g.7676273C>T	Substitution	Splice Acceptor TP53 X33_splice	1 / 486,0.21%	7 / 16,405	VEP: HIGH	add to survival plot
chr17:g.7673730delT	Deletion	Frameshift TP53 H297Pfs*48	1 / 486,0.21%	1 / 16,405	VEP: HIGH	add to survival plot
chr17:g.7675115G>C	Substitution	Stop Gained TP53 S166*	1 / 486,0.21%	3 / 16,405	VEP: HIGH	add to survival plot
chr17:g.7675123G>C	Substitution	Stop Gained TP53 Y163*	1 / 486,0.21%	1 / 16,405	VEP: HIGH	add to survival plot
chr17:g.7674291C>G	Substitution	Splice Acceptor TP53 X225_splice	1 / 486,0.21%	3 / 16,405	VEP: HIGH	add to survival plot
chr17:g.7674954G>A	Substitution	Missense TP53 H193Y	1 / 486,0.21%	14 / 16,405	VEP: MODERATE, SIFT: deleterious - score 0, PolyPhen: probably_damaging - score 1	add to survival plot
chr17:g.7673787G>A	Substitution	Missense TP53 P278L	1 / 486,0.21%	7 / 16,405	VEP: MODERATE, SIFT: deleterious - score 0, PolyPhen: probably_damaging - score 1	add to survival plot
chr17:g.7674196G>A	Substitution	Missense TP53 T256I	1 / 486,0.21%	3 / 16,405	VEP: MODERATE, SIFT: deleterious - score 0, PolyPhen: probably_damaging - score 1	add to survival plot
chr17:g.7675145_7675146insG	Insertion	Frameshift TP53 R156Pfs*25	1 / 486,0.21%	1 / 16,405	VEP: HIGH	add to survival plot
chr17:g.7675994C>G	Substitution	Splice Region TP53 T125=	1 / 486,0.21%	3 / 16,405	VEP: LOW	add to survival plot
chr17:g.7676003delCA	Deletion	Frameshift TP53 V122Dfs*26	1 / 486,0.21%	11 / 16,405	VEP: HIGH	add to survival plot
chr17:g.7674198_7674199insA	Insertion	Frameshift TP53 T256Hfs*8	1 / 486,0.21%	1 / 16,405	VEP: HIGH	add to survival plot
chr17:g.7673838C>A	Substitution	Splice Acceptor TP53 X261_splice	1 / 486,0.21%	4 / 16,405	VEP: HIGH	add to survival plot
chr17:g.7675102C>A	Substitution	Synonymous TP53 T170=	1 / 486,0.21%	1 / 16,405	VEP: LOW	add to survival plot
chr17:g.7675188delGGCAGGTC…	Deletion	Inframe Deletion TP53 K139_P142...	1 / 486,0.21%	1 / 16,405	VEP: MODERATE	add to survival plot
chr17:g.7676385delA	Deletion	Frameshift TP53 L32Cfs*12	1 / 486,0.21%	1 / 16,405	VEP: HIGH	add to survival plot
chr17:g.7675052C>A	Substitution	Splice Donor TP53 X187_splice	1 / 486,0.21%	11 / 16,405	VEP: HIGH	add to survival plot
chr17:g.7673738delCTCCCCTT…	Deletion	Inframe Deletion TP53 E286_E294del	1 / 486,0.21%	1 / 16,405	VEP: MODERATE	add to survival plot
chr17:g.7674916_7674917insT	Insertion	Stop Gained TP53 Y205*	1 / 486,0.21%	1 / 16,405	VEP: HIGH	add to survival plot
chr17:g.7674268delATGGTGGT…	Deletion	Frameshift TP53 C229Pfs*7	1 / 486,0.21%	1 / 16,405	VEP: HIGH	add to survival plot
chr17:g.7673767C>A	Substitution	Stop Gained TP53 E285*	1 / 486,0.21%	7 / 16,405	VEP: HIGH	add to survival plot
chr17:g.7674862_7674863insT	Insertion	Frameshift TP53 E224*	1 / 486,0.21%	1 / 16,405	VEP: HIGH	add to survival plot
chr17:g.7673825C>A	Substitution	Synonymous TP53 L265=	1 / 486,0.21%	1 / 16,405	VEP: LOW	add to survival plot
chr17:g.7673744delT	Deletion	Frameshift TP53 E294Sfs*51	1 / 486,0.21%	2 / 16,405	VEP: HIGH	add to survival plot
chr17:g.7674949delA	Deletion	Frameshift TP53 I195Sfs*52	1 / 486,0.21%	2 / 16,405	VEP: HIGH	add to survival plot
chr17:g.7675051A>C	Substitution	Splice Donor TP53 X187_splice	1 / 486,0.21%	3 / 16,405	VEP: HIGH	add to survival plot
chr17:g.7674188C>T	Substitution	Missense TP53 D259N	1 / 486,0.21%	1 / 16,405	VEP: MODERATE, SIFT: tolerated - score 0.25, PolyPhen: benign - score 0.031	add to survival plot
chr17:g.7675992A>T	Substitution	Splice Donor TP53 X125_splice	1 / 486,0.21%	3 / 16,405	VEP: HIGH	add to survival plot
chr17:g.7674893C>G	Substitution	Missense TP53 R213P	1 / 486,0.21%	3 / 16,405	VEP: MODERATE, SIFT: deleterious - score 0, PolyPhen: probably_damaging - score 0.999	add to survival plot
chr17:g.7674252C>T	Substitution	Missense TP53 M237I	1 / 486,0.21%	17 / 16,405	VEP: MODERATE, SIFT: deleterious - score 0, PolyPhen: probably_damaging - score 0.999	add to survival plot
chr17:g.7675235T>C	Substitution	Missense TP53 Y126C	1 / 486,0.21%	4 / 16,405	VEP: MODERATE, SIFT: deleterious - score 0, PolyPhen: probably_damaging - score 1	add to survival plot
chr17:g.7674251A>T	Substitution	Missense TP53 C238S	1 / 486,0.21%	1 / 16,405	VEP: MODERATE, SIFT: deleterious - score 0, PolyPhen: probably_damaging - score 1	add to survival plot
chr17:g.7674923delA	Deletion	Frameshift TP53 V203Gfs*44	1 / 486,0.21%	1 / 16,405	VEP: HIGH	add to survival plot
chr17:g.7674254T>C	Substitution	Missense TP53 M237V	1 / 486,0.21%	4 / 16,405	VEP: MODERATE, SIFT: deleterious - score 0, PolyPhen: probably_damaging - score 0.999	add to survival plot
chr17:g.7675202A>T	Substitution	Missense TP53 L137Q	1 / 486,0.21%	1 / 16,405	VEP: MODERATE, SIFT: deleterious - score 0, PolyPhen: probably_damaging - score 0.995	add to survival plot
chr17:g.7675095C>A	Substitution	Missense TP53 V173L	1 / 486,0.21%	13 / 16,405	VEP: MODERATE, SIFT: deleterious - score 0, PolyPhen: possibly_damaging - score 0.827	add to survival plot
chr17:g.7675109T>A	Substitution	Missense TP53 H168L	1 / 486,0.21%	1 / 16,405	VEP: MODERATE, SIFT: deleterious - score 0, PolyPhen: possibly_damaging - score 0.661	add to survival plot
chr17:g.7674226A>T	Substitution	Missense TP53 M246K	1 / 486,0.21%	1 / 16,405	VEP: MODERATE, SIFT: deleterious - score 0, PolyPhen: probably_damaging - score 1	add to survival plot
chr17:g.7673777_7673778insTCTC	Insertion	Frameshift TP53 D281Efs*26	1 / 486,0.21%	1 / 16,405	VEP: HIGH	add to survival plot
chr17:g.7675076T>G	Substitution	Missense TP53 H179P	1 / 486,0.21%	1 / 16,405	VEP: MODERATE, SIFT: deleterious - score 0.01, PolyPhen: possibly_damaging - score 0.594	add to survival plot
chr17:g.7676060G>C	Substitution	Stop Gained TP53 Y103*	1 / 486,0.21%	1 / 16,405	VEP: HIGH	add to survival plot
chr17:g.7674913delCAAATACT…	Deletion	Inframe Deletion TP53 R202_L206del	1 / 486,0.21%	1 / 16,405	VEP: MODERATE	add to survival plot
chr17:g.7673764C>G	Substitution	Missense TP53 E286Q	1 / 486,0.21%	5 / 16,405	VEP: MODERATE, SIFT: deleterious - score 0, PolyPhen: probably_damaging - score 0.983	add to survival plot
chr17:g.7674949_7674950insAG	Insertion	Frameshift TP53 I195Lfs*53	1 / 486,0.21%	1 / 16,405	VEP: HIGH	add to survival plot
chr17:g.7675123_7675124insTAGA	Insertion	Frameshift TP53 K164Lfs*18	1 / 486,0.21%	1 / 16,405	VEP: HIGH	add to survival plot
chr17:g.7675205T>G	Substitution	Missense TP53 Q136P	1 / 486,0.21%	2 / 16,405	VEP: MODERATE, SIFT: deleterious - score 0, PolyPhen: probably_damaging - score 0.998	add to survival plot
chr17:g.7674190T>G	Substitution	Missense TP53 E258A	1 / 486,0.21%	1 / 16,405	VEP: MODERATE, SIFT: deleterious - score 0, PolyPhen: probably_damaging - score 1	add to survival plot
chr17:g.7673687delTCCTGCTT…	Deletion	Splice Donor TP53 X306_splice	1 / 486,0.21%	1 / 16,405	VEP: HIGH	add to survival plot
chr17:g.7675229delG	Deletion	Frameshift TP53 P128Lfs*42	1 / 486,0.21%	6 / 16,405	VEP: HIGH	add to survival plot
chr17:g.7676054G>A	Substitution	Synonymous TP53 G105=	1 / 486,0.21%	1 / 16,405	VEP: LOW	add to survival plot
chr17:g.7676594T>C	Substitution	Start Lost TP53 M1?	1 / 486,0.21%	1 / 16,405	VEP: HIGH, SIFT: deleterious_low_confidence - score 0.01, PolyPhen: benign - score 0.036	add to survival plot
chr17:g.7675086A>T	Substitution	Missense TP53 C176S	1 / 486,0.21%	3 / 16,405	VEP: MODERATE, SIFT: deleterious - score 0, PolyPhen: probably_damaging - score 0.965	add to survival plot
chr17:g.7673781C>T	Substitution	Missense TP53 R280K	1 / 486,0.21%	22 / 16,405	VEP: MODERATE, SIFT: deleterious - score 0.04, PolyPhen: probably_damaging - score 0.925	add to survival plot
chr17:g.7675052C>T	Substitution	Splice Donor TP53 X187_splice	1 / 486,0.21%	12 / 16,405	VEP: HIGH	add to survival plot
chr17:g.7673821G>C	Substitution	Missense TP53 R267G	1 / 486,0.21%	2 / 16,405	VEP: MODERATE, SIFT: deleterious - score 0, PolyPhen: probably_damaging - score 0.995	add to survival plot
chr17:g.7674936C>A	Substitution	Stop Gained TP53 G199*	1 / 486,0.21%	2 / 16,405	VEP: HIGH	add to survival plot
chr17:g.7674899G>A	Substitution	Missense TP53 T211I	1 / 486,0.21%	6 / 16,405	VEP: MODERATE, SIFT: deleterious - score 0.02, PolyPhen: probably_damaging - score 0.989	add to survival plot
chr17:g.7673700C>A	Substitution	Splice Donor TP53 X307_splice	1 / 486,0.21%	6 / 16,405	VEP: HIGH	add to survival plot
chr17:g.7675122T>C	Substitution	Missense TP53 K164E	1 / 486,0.21%	6 / 16,405	VEP: MODERATE, SIFT: deleterious - score 0, PolyPhen: probably_damaging - score 0.964	add to survival plot
chr17:g.7670716C>A	Substitution	Splice Acceptor TP53 X332_splice	1 / 486,0.21%	2 / 16,405	VEP: HIGH	add to survival plot
chr17:g.7674217C>A	Substitution	Missense TP53 R249M	1 / 486,0.21%	11 / 16,405	VEP: MODERATE, SIFT: deleterious - score 0, PolyPhen: possibly_damaging - score 0.868	add to survival plot
chr17:g.7674225C>T	Substitution	Missense TP53 M246I	1 / 486,0.21%	3 / 16,405	VEP: MODERATE, SIFT: deleterious - score 0, PolyPhen: probably_damaging - score 0.947	add to survival plot
chr17:g.7675079_7675080insG	Insertion	Frameshift TP53 H178Pfs*3	1 / 486,0.21%	3 / 16,405	VEP: HIGH	add to survival plot
chr17:g.7674878A>T	Substitution	Missense TP53 V218E	1 / 486,0.21%	3 / 16,405	VEP: MODERATE, SIFT: deleterious - score 0, PolyPhen: probably_damaging - score 0.997	add to survival plot
chr17:g.7675153delGGGCGGGG	Deletion	Frameshift TP53 P151Rfs*27	1 / 486,0.21%	2 / 16,405	VEP: HIGH	add to survival plot
chr17:g.7673522delCAAGACTT…	Deletion	Splice Donor TP53 X331_splice	1 / 486,0.21%	1 / 16,405	VEP: HIGH	add to survival plot
chr17:g.7673764C>T	Substitution	Missense TP53 E286K	1 / 486,0.21%	19 / 16,405	VEP: MODERATE, SIFT: deleterious - score 0, PolyPhen: probably_damaging - score 0.977	add to survival plot
chr17:g.7674194G>C	Substitution	Missense TP53 L257V	1 / 486,0.21%	1 / 16,405	VEP: MODERATE, SIFT: deleterious - score 0, PolyPhen: probably_damaging - score 0.978	add to survival plot
chr17:g.7675098C>A	Substitution	Missense TP53 V172F	1 / 486,0.21%	3 / 16,405	VEP: MODERATE, SIFT: deleterious - score 0, PolyPhen: probably_damaging - score 0.998	add to survival plot
chr17:g.7673550delTTCTCCAT…	Deletion	Frameshift TP53 K320Nfs*19	1 / 486,0.21%	1 / 16,405	VEP: HIGH	add to survival plot
chr17:g.7675079_7675080insGG	Insertion	Frameshift TP53 H178Pfs*70	1 / 486,0.21%	1 / 16,405	VEP: HIGH	add to survival plot
chr17:g.7673808T>A	Substitution	Missense TP53 E271V	1 / 486,0.21%	4 / 16,405	VEP: MODERATE, SIFT: deleterious - score 0, PolyPhen: probably_damaging - score 0.999	add to survival plot
chr17:g.7675177_7675178insA	Insertion	Frameshift TP53 W146Vfs*3	1 / 486,0.21%	1 / 16,405	VEP: HIGH	add to survival plot
chr17:g.7673609C>G	Substitution	Splice Acceptor TP53 X307_splice	1 / 486,0.21%	1 / 16,405	VEP: HIGH	add to survival plot
chr17:g.7674257A>C	Substitution	Missense TP53 Y236D	1 / 486,0.21%	2 / 16,405	VEP: MODERATE, SIFT: deleterious - score 0, PolyPhen: probably_damaging - score 0.998	add to survival plot
chr17:g.7675191A>G	Substitution	Missense TP53 C141R	1 / 486,0.21%	4 / 16,405	VEP: MODERATE, SIFT: deleterious - score 0, PolyPhen: probably_damaging - score 1	add to survival plot
chr17:g.7675212A>C	Substitution	Missense TP53 F134V	1 / 486,0.21%	1 / 16,405	VEP: MODERATE, SIFT: deleterious - score 0, PolyPhen: probably_damaging - score 0.999	add to survival plot
chr17:g.7669692T>A	Substitution	Splice Acceptor TP53 X367_splice	1 / 486,0.21%	1 / 16,405	VEP: HIGH	add to survival plot
chr17:g.7674252C>G	Substitution	Missense TP53 M237I	1 / 486,0.21%	2 / 16,405	VEP: MODERATE, SIFT: deleterious - score 0, PolyPhen: probably_damaging - score 0.999	add to survival plot
chr17:g.7676097C>T	Substitution	Stop Gained TP53 W91*	1 / 486,0.21%	8 / 16,405	VEP: HIGH	add to survival plot
chr17:g.7674241G>C	Substitution	Missense TP53 S241C	1 / 486,0.21%	10 / 16,405	VEP: MODERATE, SIFT: deleterious - score 0, PolyPhen: probably_damaging - score 1	add to survival plot
chr17:g.7673772C>T	Substitution	Missense TP53 R283H	1 / 486,0.21%	2 / 16,405	VEP: MODERATE, SIFT: deleterious - score 0.01, PolyPhen: possibly_damaging - score 0.8	add to survival plot
chr17:g.7673826A>C	Substitution	Missense TP53 L265R	1 / 486,0.21%	3 / 16,405	VEP: MODERATE, SIFT: deleterious - score 0, PolyPhen: probably_damaging - score 1	add to survival plot
chr17:g.7675080delG	Deletion	Frameshift TP53 H178Tfs*69	1 / 486,0.21%	8 / 16,405	VEP: HIGH	add to survival plot
chr17:g.7674220C>A	Substitution	Missense TP53 R248L	1 / 486,0.21%	11 / 16,405	VEP: MODERATE, SIFT: deleterious - score 0, PolyPhen: probably_damaging - score 0.995	add to survival plot
chr17:g.7675113G>A	Substitution	Stop Gained TP53 Q167*	1 / 486,0.21%	8 / 16,405	VEP: HIGH	add to survival plot
chr17:g.7673706delTTAG	Deletion	Frameshift TP53 T304Sfs*40	1 / 486,0.21%	1 / 16,405	VEP: HIGH	add to survival plot
chr17:g.7675237C>T	Substitution	Splice Acceptor TP53 X126_splice	1 / 486,0.21%	17 / 16,405	VEP: HIGH	add to survival plot
chr17:g.7675187delGGGCAGGT…	Deletion	Frameshift TP53 K139Cfs*6	1 / 486,0.21%	1 / 16,405	VEP: HIGH	add to survival plot
chr17:g.7676072delGGAA	Deletion	Frameshift TP53 S99Rfs*23	1 / 486,0.21%	3 / 16,405	VEP: HIGH	add to survival plot
chr17:g.7676061_7676062insA	Insertion	Frameshift TP53 Y103Lfs*46	1 / 486,0.21%	1 / 16,405	VEP: HIGH	add to survival plot
chr17:g.7675074C>T	Substitution	Missense TP53 E180K	1 / 486,0.21%	2 / 16,405	VEP: MODERATE, SIFT: deleterious - score 0, PolyPhen: probably_damaging - score 0.989	add to survival plot
chr17:g.7675204T>A	Substitution	Missense TP53 Q136H	1 / 486,0.21%	1 / 16,405	VEP: MODERATE, SIFT: deleterious - score 0, PolyPhen: probably_damaging - score 0.995	add to survival plot
chr17:g.7673793G>T	Substitution	Missense TP53 A276D	1 / 486,0.21%	3 / 16,405	VEP: MODERATE, SIFT: deleterious - score 0, PolyPhen: probably_damaging - score 0.986	add to survival plot
chr17:g.7675994C>T	Substitution	Splice Region TP53 T125=	1 / 486,0.21%	14 / 16,405	VEP: LOW	add to survival plot
chr17:g.7676056C>A	Substitution	Missense TP53 G105C	1 / 486,0.21%	12 / 16,405	VEP: MODERATE, SIFT: deleterious - score 0, PolyPhen: probably_damaging - score 0.999	add to survival plot
chr17:g.7675076T>A	Substitution	Missense TP53 H179L	1 / 486,0.21%	3 / 16,405	VEP: MODERATE, SIFT: tolerated - score 0.12, PolyPhen: benign - score 0.396	add to survival plot
chr17:g.7676092delGGGGCCAG…	Deletion	Frameshift TP53 S90Vfs*55	1 / 486,0.21%	2 / 16,405	VEP: HIGH	add to survival plot
chr17:g.7673788G>C	Substitution	Missense TP53 P278A	1 / 486,0.21%	9 / 16,405	VEP: MODERATE, SIFT: deleterious - score 0.01, PolyPhen: probably_damaging - score 0.988	add to survival plot
chr17:g.7674185delA	Deletion	Frameshift TP53 S260Pfs*85	1 / 486,0.21%	1 / 16,405	VEP: HIGH	add to survival plot
chr17:g.7675995G>A	Substitution	Missense TP53 T125M	1 / 486,0.21%	5 / 16,405	VEP: MODERATE, SIFT: deleterious - score 0.03, PolyPhen: probably_damaging - score 0.98	add to survival plot
chr17:g.7674899delGT	Deletion	Frameshift TP53 T211Ffs*4	1 / 486,0.21%	3 / 16,405	VEP: HIGH	add to survival plot
chr17:g.7675206G>A	Substitution	Stop Gained TP53 Q136*	1 / 486,0.21%	10 / 16,405	VEP: HIGH	add to survival plot
chr17:g.7674189T>A	Substitution	Missense TP53 E258D	1 / 486,0.21%	3 / 16,405	VEP: MODERATE, SIFT: deleterious - score 0, PolyPhen: possibly_damaging - score 0.903	add to survival plot
chr17:g.7674225C>G	Substitution	Missense TP53 M246I	1 / 486,0.21%	1 / 16,405	VEP: MODERATE, SIFT: deleterious - score 0, PolyPhen: probably_damaging - score 0.947	add to survival plot
chr17:g.7676115delG	Deletion	Frameshift TP53 P85Lfs*38	1 / 486,0.21%	3 / 16,405	VEP: HIGH	add to survival plot
chr17:g.7676380_7676381insCC	Insertion	Splice Donor TP53 X32_splice	1 / 486,0.21%	1 / 16,405	VEP: HIGH	add to survival plot
chr17:g.7673791A>C	Substitution	Missense TP53 C277G	1 / 486,0.21%	1 / 16,405	VEP: MODERATE, SIFT: deleterious - score 0.04, PolyPhen: possibly_damaging - score 0.627	add to survival plot
chr17:g.7676221delT	Deletion	Frameshift TP53 I50Lfs*73	1 / 486,0.21%	1 / 16,405	VEP: HIGH	add to survival plot
chr17:g.7674914delA	Deletion	Frameshift TP53 L206Wfs*41	1 / 486,0.21%	2 / 16,405	VEP: HIGH	add to survival plot
chr17:g.7673784delCCAGGACA…	Deletion	Inframe Deletion TP53 V274_G279del	1 / 486,0.21%	1 / 16,405	VEP: MODERATE	add to survival plot
chr17:g.7674947A>T	Substitution	Missense TP53 I195N	1 / 486,0.21%	3 / 16,405	VEP: MODERATE, SIFT: deleterious - score 0, PolyPhen: probably_damaging - score 0.997	add to survival plot
chr17:g.7673578_7673579insG	Insertion	Frameshift TP53 Q317Pfs*20	1 / 486,0.21%	1 / 16,405	VEP: HIGH	add to survival plot
chr17:g.7674216C>G	Substitution	Missense TP53 R249S	1 / 486,0.21%	3 / 16,405	VEP: MODERATE, SIFT: deleterious - score 0, PolyPhen: probably_damaging - score 0.989	add to survival plot
chr17:g.7675128delTGGCCATG…	Deletion	Inframe Deletion TP53 T155_A161del	1 / 486,0.21%	1 / 16,405	VEP: MODERATE	add to survival plot
chr17:g.7675143delCG	Deletion	Frameshift TP53 V157Pfs*23	1 / 486,0.21%	1 / 16,405	VEP: HIGH	add to survival plot
chr17:g.7674944delCGGATAAG…	Deletion	Frameshift TP53 P191Qfs*51	1 / 486,0.21%	1 / 16,405	VEP: HIGH	add to survival plot
chr17:g.7675088delCGCCTCAC…	Deletion	Inframe Deletion TP53 V173_R175del	1 / 486,0.21%	1 / 16,405	VEP: MODERATE	add to survival plot
chr17:g.7673820C>G	Substitution	Missense TP53 R267P	1 / 486,0.21%	6 / 16,405	VEP: MODERATE, SIFT: deleterious - score 0, PolyPhen: probably_damaging - score 0.999	add to survival plot
chr17:g.7673752_7673753insGA	Insertion	Frameshift TP53 R290Sfs*56	1 / 486,0.21%	1 / 16,405	VEP: HIGH	add to survival plot
chr17:g.7674950A>G	Substitution	Missense TP53 L194P	1 / 486,0.21%	4 / 16,405	VEP: MODERATE, SIFT: deleterious - score 0, PolyPhen: probably_damaging - score 1	add to survival plot
chr17:g.7676119delC	Deletion	Frameshift TP53 A84Pfs*39	1 / 486,0.21%	4 / 16,405	VEP: HIGH	add to survival plot
chr17:g.7675214A>T	Substitution	Missense TP53 M133K	1 / 486,0.21%	4 / 16,405	VEP: MODERATE, SIFT: deleterious - score 0, PolyPhen: benign - score 0.061	add to survival plot
chr17:g.7676400delA	Deletion	Frameshift TP53 P27Lfs*17	1 / 486,0.21%	2 / 16,405	VEP: HIGH	add to survival plot
chr17:g.7675119G>A	Substitution	Stop Gained TP53 Q165*	1 / 486,0.21%	6 / 16,405	VEP: HIGH	add to survival plot
chr17:g.7674180C>T	Substitution	Splice Donor TP53 X261_splice	1 / 486,0.21%	10 / 16,405	VEP: HIGH	add to survival plot
chr17:g.7675131C>T	Substitution	Missense TP53 A161T	1 / 486,0.21%	11 / 16,405	VEP: MODERATE, SIFT: deleterious - score 0, PolyPhen: probably_damaging - score 0.998	add to survival plot
chr17:g.7675145C>G	Substitution	Missense TP53 R156P	1 / 486,0.21%	9 / 16,405	VEP: MODERATE, SIFT: tolerated - score 0.22, PolyPhen: possibly_damaging - score 0.876	add to survival plot
chr17:g.7674233C>T	Substitution	Missense TP53 G244S	1 / 486,0.21%	11 / 16,405	VEP: MODERATE, SIFT: deleterious - score 0, PolyPhen: probably_damaging - score 1	add to survival plot
chr17:g.7676134delCT	Deletion	Frameshift TP53 A79Sfs*69	1 / 486,0.21%	1 / 16,405	VEP: HIGH	add to survival plot
chr17:g.7670666A>G	Substitution	Missense TP53 L348S	1 / 486,0.21%	1 / 16,405	VEP: MODERATE, SIFT: deleterious - score 0, PolyPhen: probably_damaging - score 1	add to survival plot
chr17:g.7675088delCGCCTCA	Deletion	Frameshift TP53 V173Afs*72	1 / 486,0.21%	1 / 16,405	VEP: HIGH	add to survival plot
chr17:g.7675145_7675146insGGGT	Insertion	Frameshift TP53 R156Hfs*26	1 / 486,0.21%	1 / 16,405	VEP: HIGH	add to survival plot
chr17:g.7673797_7673798insAAC	Insertion	Inframe Insertion TP53 V274du	1 / 486,0.21%	1 / 16,405	VEP: MODERATE	add to survival plot
chr17:g.7674241G>A	Substitution	Missense TP53 S241F	1 / 486,0.21%	25 / 16,405	VEP: MODERATE, SIFT: deleterious - score 0, PolyPhen: probably_damaging - score 1	add to survival plot
chr17:g.7675201delCAGT	Deletion	Frameshift TP53 L137Pfs*32	1 / 486,0.21%	1 / 16,405	VEP: HIGH	add to survival plot
chr17:g.7673540delG	Deletion	Frameshift TP53 L330Ffs*15	1 / 486,0.21%	3 / 16,405	VEP: HIGH	add to survival plot
chr17:g.7676038delGACG	Deletion	Frameshift TP53 R110Wfs*12	1 / 486,0.21%	1 / 16,405	VEP: HIGH	add to survival plot
chr17:g.7676101_7676102insGG	Insertion	Frameshift TP53 S90Pfs*34	1 / 486,0.21%	1 / 16,405	VEP: HIGH	add to survival plot
chr17:g.7675084G>A	Substitution	Synonymous TP53 C176=	1 / 486,0.21%	1 / 16,405	VEP: LOW	add to survival plot
chr17:g.7675161G>T	Substitution	Missense TP53 P151T	1 / 486,0.21%	6 / 16,405	VEP: MODERATE, SIFT: deleterious - score 0, PolyPhen: possibly_damaging - score 0.683	add to survival plot
chr17:g.7676404C>G	Substitution	Splice Acceptor TP53 X25_splice	1 / 486,0.21%	1 / 16,405	VEP: HIGH	add to survival plot
chr17:g.7674203T>A	Substitution	Missense TP53 I254F	1 / 486,0.21%	1 / 16,405	VEP: MODERATE, SIFT: deleterious - score 0, PolyPhen: probably_damaging - score 0.991	add to survival plot
chr17:g.7676011T>A	Substitution	Stop Gained TP53 K120*	1 / 486,0.21%	1 / 16,405	VEP: HIGH	add to survival plot
chr17:g.7675212delACATCTTG…	Deletion	Frameshift TP53 A129Ffs*36	1 / 486,0.21%	1 / 16,405	VEP: HIGH	add to survival plot
chr17:g.7675174C>T	Substitution	Stop Gained TP53 W146*	1 / 486,0.21%	10 / 16,405	VEP: HIGH	add to survival plot
chr17:g.7676257G>A	Substitution	Stop Gained TP53 Q38*	1 / 486,0.21%	4 / 16,405	VEP: HIGH	add to survival plot
chr17:g.7675139C>T	Substitution	Missense TP53 R158H	1 / 486,0.21%	19 / 16,405	VEP: MODERATE, SIFT: tolerated - score 0.1, PolyPhen: possibly_damaging - score 0.45	add to survival plot
chr17:g.7676068T>A	Substitution	Stop Gained TP53 K101*	1 / 486,0.21%	1 / 16,405	VEP: HIGH	add to survival plot
chr17:g.7673714delCC	Deletion	Frameshift TP53 G302Efs*3	1 / 486,0.21%	1 / 16,405	VEP: HIGH	add to survival plot
chr17:g.7673534C>T	Substitution	Splice Donor TP53 X331_splice	1 / 486,0.21%	12 / 16,405	VEP: HIGH	add to survival plot
chr17:g.7674276delAC	Deletion	Frameshift TP53 C229Yfs*10	1 / 486,0.21%	7 / 16,405	VEP: HIGH	add to survival plot
chr17:g.7675161delGTGTGGAA…	Deletion	Frameshift TP53 K139Pfs*19	1 / 486,0.21%	1 / 16,405	VEP: HIGH	add to survival plot
chr17:g.7673763T>A	Substitution	Missense TP53 E286V	1 / 486,0.21%	1 / 16,405	VEP: MODERATE, SIFT: deleterious - score 0, PolyPhen: probably_damaging - score 0.987	add to survival plot
chr17:g.7673787G>T	Substitution	Missense TP53 P278H	1 / 486,0.21%	6 / 16,405	VEP: MODERATE, SIFT: deleterious - score 0, PolyPhen: probably_damaging - score 1	add to survival plot
chr17:g.7673330T>A	Substitution	Intron TP53	1 / 486,0.21%	1 / 16,405	VEP: MODIFIER	add to survival plot
chr17:g.7675094A>C	Substitution	Missense TP53 V173G	1 / 486,0.21%	2 / 16,405	VEP: MODERATE, SIFT: deleterious - score 0, PolyPhen: probably_damaging - score 0.999	add to survival plot
chr17:g.7674932delT	Deletion	Frameshift TP53 N200Ifs*47	1 / 486,0.21%	2 / 16,405	VEP: HIGH	add to survival plot
chr17:g.7674919delCTCCACAC…	Deletion	Frameshift TP53 V197Ifs*42	1 / 486,0.21%	1 / 16,405	VEP: HIGH	add to survival plot
chr17:g.7670717T>A	Substitution	Splice Acceptor TP53 X332_splice	1 / 486,0.21%	3 / 16,405	VEP: HIGH	add to survival plot
chr17:g.7670608C>T	Substitution	Splice Donor TP53 X367_splice	1 / 486,0.21%	1 / 16,405	VEP: HIGH	add to survival plot
chr17:g.7676176_7676177insG	Insertion	Frameshift TP53 R65Qfs*84	1 / 486,0.21%	1 / 16,405	VEP: HIGH	add to survival plot
chr17:g.7674889delA	Deletion	Frameshift TP53 H214Qfs*33	1 / 486,0.21%	1 / 16,405	VEP: HIGH	add to survival plot
chr17:g.7673772delCGCCGGTC…	Deletion	Frameshift TP53 G279Afs*62	1 / 486,0.21%	1 / 16,405	VEP: HIGH	add to survival plot
chr17:g.7674918A>C	Substitution	Missense TP53 Y205D	1 / 486,0.21%	4 / 16,405	VEP: MODERATE, SIFT: deleterious - score 0, PolyPhen: probably_damaging - score 0.978	add to survival plot
chr17:g.7674916A>T	Substitution	Stop Gained TP53 Y205*	1 / 486,0.21%	1 / 16,405	VEP: HIGH	add to survival plot
chr17:g.7673802delCGCACCTC…	Deletion	Inframe Deletion TP53 N268_R273del	1 / 486,0.21%	1 / 16,405	VEP: MODERATE	add to survival plot
chr17:g.7675137C>G	Substitution	Missense TP53 A159P	1 / 486,0.21%	14 / 16,405	VEP: MODERATE, SIFT: deleterious - score 0, PolyPhen: probably_damaging - score 0.995	add to survival plot
chr17:g.7674904delTC	Deletion	Frameshift TP53 R209Kfs*6	1 / 486,0.21%	12 / 16,405	VEP: HIGH	add to survival plot
chr17:g.7674211A>T	Substitution	Missense TP53 I251N	1 / 486,0.21%	2 / 16,405	VEP: MODERATE, SIFT: deleterious - score 0.03, PolyPhen: probably_damaging - score 0.94	add to survival plot
chr17:g.7674874delGG	Deletion	Frameshift TP53 P219Lfs*2	1 / 486,0.21%	1 / 16,405	VEP: HIGH	add to survival plot
chr17:g.7674232C>A	Substitution	Missense TP53 G244V	1 / 486,0.21%	4 / 16,405	VEP: MODERATE, SIFT: deleterious - score 0, PolyPhen: probably_damaging - score 1	add to survival plot
chr17:g.7674236delTGCAGGAA…	Deletion	Frameshift TP53 S240Gfs*20	1 / 486,0.21%	1 / 16,405	VEP: HIGH	add to survival plot
chr17:g.7675993C>T	Substitution	Splice Donor TP53 X125_splice	1 / 486,0.21%	10 / 16,405	VEP: HIGH	add to survival plot
chr17:g.7674213delGG	Deletion	Frameshift TP53 P250Hfs*13	1 / 486,0.21%	1 / 16,405	VEP: HIGH	add to survival plot
chr17:g.7673809C>T	Substitution	Missense TP53 E271K	1 / 486,0.21%	11 / 16,405	VEP: MODERATE, SIFT: deleterious - score 0, PolyPhen: probably_damaging - score 0.999	add to survival plot
chr17:g.7675125A>G	Substitution	Missense TP53 Y163H	1 / 486,0.21%	8 / 16,405	VEP: MODERATE, SIFT: deleterious - score 0, PolyPhen: probably_damaging - score 0.999	add to survival plot
chr17:g.7676042G>A	Substitution	Synonymous TP53 F109=	1 / 486,0.21%	1 / 16,405	VEP: LOW	add to survival plot
chr17:g.7674858C>T	Substitution	Splice Donor TP53 X224_splice	1 / 486,0.21%	9 / 16,405	VEP: HIGH	add to survival plot
chr17:g.7674917T>C	Substitution	Missense TP53 Y205C	1 / 486,0.21%	21 / 16,405	VEP: MODERATE, SIFT: deleterious - score 0, PolyPhen: probably_damaging - score 0.998	add to survival plot
chr17:g.7673821G>A	Substitution	Missense TP53 R267W	1 / 486,0.21%	9 / 16,405	VEP: MODERATE, SIFT: tolerated - score 0.05, PolyPhen: possibly_damaging - score 0.835	add to survival plot
chr17:g.7675066delGCAGCGCT…	Deletion	Inframe Deletion TP53 P177_C182del	1 / 486,0.21%	4 / 16,405	VEP: MODERATE	add to survival plot
chr17:g.7670685delG	Deletion	Frameshift TP53 R342Efs*3	1 / 486,0.21%	7 / 16,405	VEP: HIGH	add to survival plot
chr17:g.7673586G>A	Substitution	Synonymous TP53 S314=	1 / 486,0.21%	1 / 16,405	VEP: LOW	add to survival plot
chr17:g.7675138delGCGGACGC…	Deletion	Frameshift TP53 P152Rfs*22	1 / 486,0.21%	1 / 16,405	VEP: HIGH	add to survival plot
chr17:g.7675216C>G	Substitution	Missense TP53 K132N	1 / 486,0.21%	13 / 16,405	VEP: MODERATE, SIFT: deleterious - score 0, PolyPhen: probably_damaging - score 0.999	add to survival plot
chr17:g.7673765C>A	Substitution	Missense TP53 E285D	1 / 486,0.21%	2 / 16,405	VEP: MODERATE, SIFT: deleterious - score 0.03, PolyPhen: possibly_damaging - score 0.467	add to survival plot
chr17:g.7674859C>A	Substitution	Missense TP53 E224D	1 / 486,0.21%	5 / 16,405	VEP: MODERATE, SIFT: tolerated - score 0.06, PolyPhen: benign - score 0.023	add to survival plot
chr17:g.7675213delC	Deletion	Frameshift TP53 M133Ifs*37	1 / 486,0.21%	1 / 16,405	VEP: HIGH	add to survival plot
chr17:g.7675190C>A	Substitution	Missense TP53 C141F	1 / 486,0.21%	1 / 16,405	VEP: MODERATE, SIFT: deleterious - score 0, PolyPhen: probably_damaging - score 0.999	add to survival plot
chr17:g.7676041G>A	Substitution	Missense TP53 R110C	1 / 486,0.21%	4 / 16,405	VEP: MODERATE, SIFT: tolerated - score 0.14, PolyPhen: benign - score 0.047	add to survival plot
chr17:g.7675136G>A	Substitution	Missense TP53 A159V	1 / 486,0.21%	16 / 16,405	VEP: MODERATE, SIFT: deleterious - score 0, PolyPhen: possibly_damaging - score 0.772	add to survival plot
chr17:g.7676059G>A	Substitution	Stop Gained TP53 Q104*	1 / 486,0.21%	5 / 16,405	VEP: HIGH	add to survival plot
chr17:g.7670686G>C	Substitution	Missense TP53 F341L	1 / 486,0.21%	1 / 16,405	VEP: MODERATE, SIFT: tolerated - score 0.98, PolyPhen: benign - score 0.007	add to survival plot
chr17:g.7674250delC	Deletion	Frameshift TP53 C238Lfs*9	1 / 486,0.21%	1 / 16,405	VEP: HIGH	add to survival plot
chr17:g.7674887_7674888insT	Insertion	Frameshift TP53 S215Kfs*7	1 / 486,0.21%	1 / 16,405	VEP: HIGH	add to survival plot
chr17:g.7675058delCTAT	Deletion	Frameshift TP53 D184Afs*62	1 / 486,0.21%	1 / 16,405	VEP: HIGH	add to survival plot
chr17:g.7670674_7670675insT	Insertion	Frameshift TP53 N345Kfs*2	1 / 486,0.21%	1 / 16,405	VEP: HIGH	add to survival plot
chr17:g.7674937delT	Deletion	Frameshift TP53 G199Efs*48	1 / 486,0.21%	1 / 16,405	VEP: HIGH	add to survival plot
chr17:g.7674972C>T	Substitution	Splice Acceptor TP53 X187_splice	1 / 486,0.21%	14 / 16,405	VEP: HIGH	add to survival plot
chr17:g.7673779C>A	Substitution	Missense TP53 D281Y	1 / 486,0.21%	6 / 16,405	VEP: MODERATE, SIFT: deleterious - score 0, PolyPhen: probably_damaging - score 0.996	add to survival plot
chr17:g.7674895delA	Deletion	Frameshift TP53 R213Dfs*34	1 / 486,0.21%	7 / 16,405	VEP: HIGH	add to survival plot
chr17:g.7675136G>T	Substitution	Missense TP53 A159D	1 / 486,0.21%	2 / 16,405	VEP: MODERATE, SIFT: deleterious - score 0, PolyPhen: probably_damaging - score 0.983	add to survival plot
chr17:g.7674972C>G	Substitution	Splice Acceptor TP53 X187_splice	1 / 486,0.21%	6 / 16,405	VEP: HIGH	add to survival plot
chr17:g.7674947A>G	Substitution	Missense TP53 I195T	1 / 486,0.21%	33 / 16,405	VEP: MODERATE, SIFT: deleterious - score 0, PolyPhen: probably_damaging - score 0.993	add to survival plot
chr17:g.7673824C>T	Substitution	Missense TP53 G266R	1 / 486,0.21%	10 / 16,405	VEP: MODERATE, SIFT: deleterious - score 0.03, PolyPhen: probably_damaging - score 0.951	add to survival plot
chr17:g.7673707T>A	Substitution	Stop Gained TP53 K305*	1 / 486,0.21%	4 / 16,405	VEP: HIGH	add to survival plot
chr17:g.7673780T>G	Substitution	Missense TP53 R280S	1 / 486,0.21%	2 / 16,405	VEP: MODERATE, SIFT: deleterious - score 0.03, PolyPhen: possibly_damaging - score 0.843	add to survival plot
chr17:g.7674865_7674866insGGCT	Insertion	Frameshift TP53 P223Afs*3	1 / 486,0.21%	1 / 16,405	VEP: HIGH	add to survival plot
chr17:g.7673813delGCTGTTCC…	Deletion	Frameshift TP53 R267Ifs*2	1 / 486,0.21%	1 / 16,405	VEP: HIGH	add to survival plot
chr17:g.7676018delC	Deletion	Frameshift TP53 T118Qfs*5	1 / 486,0.21%	3 / 16,405	VEP: HIGH	add to survival plot
chr17:g.7673780T>A	Substitution	Missense TP53 R280S	1 / 486,0.21%	1 / 16,405	VEP: MODERATE, SIFT: deleterious - score 0.03, PolyPhen: possibly_damaging - score 0.843	add to survival plot
chr17:g.7675235T>G	Substitution	Missense TP53 Y126S	1 / 486,0.21%	2 / 16,405	VEP: MODERATE, SIFT: deleterious - score 0, PolyPhen: probably_damaging - score 0.999	add to survival plot
chr17:g.7675085C>G	Substitution	Missense TP53 C176S	1 / 486,0.21%	2 / 16,405	VEP: MODERATE, SIFT: deleterious - score 0, PolyPhen: probably_damaging - score 0.965	add to survival plot
chr17:g.7674239A>T	Substitution	Missense TP53 C242S	1 / 486,0.21%	3 / 16,405	VEP: MODERATE, SIFT: deleterious - score 0, PolyPhen: probably_damaging - score 1	add to survival plot
chr17:g.7674230C>A	Substitution	Missense TP53 G245C	1 / 486,0.21%	13 / 16,405	VEP: MODERATE, SIFT: deleterious - score 0, PolyPhen: probably_damaging - score 1	add to survival plot
chr17:g.7673796C>T	Substitution	Missense TP53 C275Y	1 / 486,0.21%	25 / 16,405	VEP: MODERATE, SIFT: deleterious - score 0, PolyPhen: probably_damaging - score 0.997	add to survival plot
chr17:g.7669614C>G	Substitution	Missense TP53 D393H	1 / 486,0.21%	1 / 16,405	VEP: MODERATE, SIFT: deleterious - score 0, PolyPhen: probably_damaging - score 0.961	add to survival plot
chr17:g.7674273delG	Deletion	Frameshift TP53 T231Pfs*16	1 / 486,0.21%	1 / 16,405	VEP: HIGH	add to survival plot

## Sheet: Sheet8
DNA Change	Type	Consequences	# Affected Cases in Cohort	# Affected Cases Across the GDC	Impact	Survival
chr17:g.7675088C>T	Substitution	Missense TP53 R175H	14 / 486,2.88%	198 / 16,405	VEP: MODERATE, SIFT: tolerated - score 0.11, PolyPhen: benign - score 0.319	add to survival plot
chr17:g.7674894G>A	Substitution	Stop Gained TP53 R213*	12 / 486,2.47%	89 / 16,405	VEP: HIGH	add to survival plot
chr17:g.7673776G>A	Substitution	Missense TP53 R282W	12 / 486,2.47%	111 / 16,405	VEP: MODERATE, SIFT: deleterious - score 0, PolyPhen: probably_damaging - score 1	add to survival plot
chr17:g.7674221G>A	Substitution	Missense TP53 R248W	10 / 486,2.06%	113 / 16,405	VEP: MODERATE, SIFT: deleterious - score 0, PolyPhen: probably_damaging - score 1	add to survival plot
chr17:g.7674945G>A	Substitution	Stop Gained TP53 R196*	9 / 486,1.85%	67 / 16,405	VEP: HIGH	add to survival plot
chr17:g.7674220C>T	Substitution	Missense TP53 R248Q	9 / 486,1.85%	154 / 16,405	VEP: MODERATE, SIFT: deleterious - score 0, PolyPhen: probably_damaging - score 0.994	add to survival plot
chr17:g.7673802C>T	Substitution	Missense TP53 R273H	9 / 486,1.85%	123 / 16,405	VEP: MODERATE, SIFT: tolerated - score 0.13, PolyPhen: possibly_damaging - score 0.643	add to survival plot
chr17:g.7674230C>T	Substitution	Missense TP53 G245S	8 / 486,1.65%	58 / 16,405	VEP: MODERATE, SIFT: deleterious - score 0, PolyPhen: probably_damaging - score 0.998	add to survival plot
chr17:g.7674872T>C	Substitution	Missense TP53 Y220C	8 / 486,1.65%	82 / 16,405	VEP: MODERATE, SIFT: deleterious - score 0, PolyPhen: probably_damaging - score 0.998	add to survival plot
chr17:g.7673728C>A	Substitution	Stop Gained TP53 E298*	7 / 486,1.44%	23 / 16,405	VEP: HIGH	add to survival plot
chr17:g.7675076T>C	Substitution	Missense TP53 H179R	7 / 486,1.44%	51 / 16,405	VEP: MODERATE, SIFT: deleterious - score 0, PolyPhen: probably_damaging - score 0.98	add to survival plot
chr17:g.7675124T>C	Substitution	Missense TP53 Y163C	6 / 486,1.23%	33 / 16,405	VEP: MODERATE, SIFT: deleterious - score 0, PolyPhen: probably_damaging - score 0.999	add to survival plot
chr17:g.7673704G>A	Substitution	Stop Gained TP53 R306*	6 / 486,1.23%	46 / 16,405	VEP: HIGH	add to survival plot
chr17:g.7675143C>A	Substitution	Missense TP53 V157F	6 / 486,1.23%	38 / 16,405	VEP: MODERATE, SIFT: deleterious - score 0, PolyPhen: probably_damaging - score 0.998	add to survival plot
chr17:g.7674953T>A	Substitution	Missense TP53 H193L	5 / 486,1.03%	14 / 16,405	VEP: MODERATE, SIFT: deleterious - score 0, PolyPhen: probably_damaging - score 1	add to survival plot
chr17:g.7673803G>A	Substitution	Missense TP53 R273C	5 / 486,1.03%	140 / 16,405	VEP: MODERATE, SIFT: deleterious - score 0, PolyPhen: probably_damaging - score 0.999	add to survival plot
chr17:g.7673788G>A	Substitution	Missense TP53 P278S	5 / 486,1.03%	16 / 16,405	VEP: MODERATE, SIFT: deleterious - score 0.03, PolyPhen: probably_damaging - score 0.984	add to survival plot
chr17:g.7675994C>A	Substitution	Splice Region TP53 T125=	5 / 486,1.03%	35 / 16,405	VEP: LOW	add to survival plot
chr17:g.7674256T>C	Substitution	Missense TP53 Y236C	4 / 486,0.82%	17 / 16,405	VEP: MODERATE, SIFT: deleterious - score 0, PolyPhen: probably_damaging - score 0.99	add to survival plot
chr17:g.7676040C>A	Substitution	Missense TP53 R110L	4 / 486,0.82%	16 / 16,405	VEP: MODERATE, SIFT: deleterious - score 0.04, PolyPhen: benign - score 0.343	add to survival plot
chr17:g.7674858C>A	Substitution	Splice Donor TP53 X224_splice	4 / 486,0.82%	8 / 16,405	VEP: HIGH	add to survival plot
chr17:g.7673740C>A	Substitution	Stop Gained TP53 E294*	4 / 486,0.82%	19 / 16,405	VEP: HIGH	add to survival plot
chr17:g.7674238C>A	Substitution	Missense TP53 C242F	4 / 486,0.82%	13 / 16,405	VEP: MODERATE, SIFT: deleterious - score 0, PolyPhen: probably_damaging - score 1	add to survival plot
chr17:g.7673806C>T	Substitution	Missense TP53 V272M	4 / 486,0.82%	24 / 16,405	VEP: MODERATE, SIFT: deleterious - score 0, PolyPhen: probably_damaging - score 0.998	add to survival plot
chr17:g.7675161G>A	Substitution	Missense TP53 P151S	3 / 486,0.62%	20 / 16,405	VEP: MODERATE, SIFT: deleterious - score 0.01, PolyPhen: possibly_damaging - score 0.798	add to survival plot
chr17:g.7673767C>T	Substitution	Missense TP53 E285K	3 / 486,0.62%	25 / 16,405	VEP: MODERATE, SIFT: deleterious - score 0, PolyPhen: probably_damaging - score 0.983	add to survival plot
chr17:g.7675085C>T	Substitution	Missense TP53 C176Y	3 / 486,0.62%	27 / 16,405	VEP: MODERATE, SIFT: deleterious - score 0, PolyPhen: probably_damaging - score 0.999	add to survival plot
chr17:g.7674292T>A	Substitution	Splice Acceptor TP53 X225_splice	3 / 486,0.62%	6 / 16,405	VEP: HIGH	add to survival plot
chr17:g.7670700G>A	Substitution	Missense TP53 R337C	3 / 486,0.62%	18 / 16,405	VEP: MODERATE, SIFT: tolerated - score 0.09, PolyPhen: benign - score 0.344	add to survival plot
chr17:g.7675095C>T	Substitution	Missense TP53 V173M	3 / 486,0.62%	19 / 16,405	VEP: MODERATE, SIFT: deleterious - score 0.02, PolyPhen: probably_damaging - score 0.952	add to survival plot
chr17:g.7674957G>A	Substitution	Stop Gained TP53 Q192*	3 / 486,0.62%	29 / 16,405	VEP: HIGH	add to survival plot
chr17:g.7675085C>A	Substitution	Missense TP53 C176F	3 / 486,0.62%	27 / 16,405	VEP: MODERATE, SIFT: deleterious - score 0, PolyPhen: probably_damaging - score 0.998	add to survival plot
chr17:g.7675182G>A	Substitution	Stop Gained TP53 Q144*	3 / 486,0.62%	11 / 16,405	VEP: HIGH	add to survival plot
chr17:g.7674229C>T	Substitution	Missense TP53 G245D	3 / 486,0.62%	21 / 16,405	VEP: MODERATE, SIFT: deleterious - score 0, PolyPhen: probably_damaging - score 0.999	add to survival plot
chr17:g.7674229C>A	Substitution	Missense TP53 G245V	3 / 486,0.62%	24 / 16,405	VEP: MODERATE, SIFT: deleterious - score 0, PolyPhen: probably_damaging - score 0.999	add to survival plot
chr17:g.7673772C>G	Substitution	Missense TP53 R283P	3 / 486,0.62%	8 / 16,405	VEP: MODERATE, SIFT: deleterious - score 0.01, PolyPhen: probably_damaging - score 0.914	add to survival plot
chr17:g.7674950A>C	Substitution	Missense TP53 L194R	3 / 486,0.62%	18 / 16,405	VEP: MODERATE, SIFT: deleterious - score 0, PolyPhen: probably_damaging - score 1	add to survival plot
chr17:g.7673537G>A	Substitution	Stop Gained TP53 Q331*	3 / 486,0.62%	27 / 16,405	VEP: HIGH	add to survival plot
chr17:g.7676203C>A	Substitution	Stop Gained TP53 E56*	3 / 486,0.62%	5 / 16,405	VEP: HIGH	add to survival plot
chr17:g.7670664C>A	Substitution	Stop Gained TP53 E349*	2 / 486,0.41%	8 / 16,405	VEP: HIGH	add to survival plot
chr17:g.7675101C>A	Substitution	Stop Gained TP53 E171*	2 / 486,0.41%	8 / 16,405	VEP: HIGH	add to survival plot
chr17:g.7674944C>G	Substitution	Missense TP53 R196P	2 / 486,0.41%	3 / 16,405	VEP: MODERATE, SIFT: deleterious - score 0, PolyPhen: probably_damaging - score 0.999	add to survival plot
chr17:g.7670699C>A	Substitution	Missense TP53 R337L	2 / 486,0.41%	15 / 16,405	VEP: MODERATE, SIFT: deleterious - score 0.01, PolyPhen: probably_damaging - score 0.946	add to survival plot
chr17:g.7674248T>C	Substitution	Missense TP53 N239D	2 / 486,0.41%	7 / 16,405	VEP: MODERATE, SIFT: deleterious - score 0, PolyPhen: probably_damaging - score 0.991	add to survival plot
chr17:g.7673544_7673545insA	Insertion	Frameshift TP53 T329Hfs*8	2 / 486,0.41%	2 / 16,405	VEP: HIGH	add to survival plot
chr17:g.7675139C>A	Substitution	Missense TP53 R158L	2 / 486,0.41%	25 / 16,405	VEP: MODERATE, SIFT: deleterious - score 0, PolyPhen: probably_damaging - score 0.988	add to survival plot
chr17:g.7674953T>G	Substitution	Missense TP53 H193P	2 / 486,0.41%	7 / 16,405	VEP: MODERATE, SIFT: deleterious - score 0, PolyPhen: probably_damaging - score 1	add to survival plot
chr17:g.7674953T>C	Substitution	Missense TP53 H193R	2 / 486,0.41%	38 / 16,405	VEP: MODERATE, SIFT: deleterious - score 0, PolyPhen: probably_damaging - score 1	add to survival plot
chr17:g.7674929A>T	Substitution	Stop Gained TP53 L201*	2 / 486,0.41%	2 / 16,405	VEP: HIGH	add to survival plot
chr17:g.7673823C>T	Substitution	Missense TP53 G266E	2 / 486,0.41%	12 / 16,405	VEP: MODERATE, SIFT: deleterious - score 0, PolyPhen: probably_damaging - score 0.999	add to survival plot
chr17:g.7675208C>A	Substitution	Missense TP53 C135F	2 / 486,0.41%	11 / 16,405	VEP: MODERATE, SIFT: deleterious - score 0, PolyPhen: probably_damaging - score 1	add to survival plot
chr17:g.7675077G>T	Substitution	Missense TP53 H179N	2 / 486,0.41%	6 / 16,405	VEP: MODERATE, SIFT: deleterious - score 0, PolyPhen: probably_damaging - score 0.991	add to survival plot
chr17:g.7675077G>A	Substitution	Missense TP53 H179Y	2 / 486,0.41%	22 / 16,405	VEP: MODERATE, SIFT: deleterious - score 0, PolyPhen: probably_damaging - score 0.991	add to survival plot
chr17:g.7675125A>T	Substitution	Missense TP53 Y163N	2 / 486,0.41%	5 / 16,405	VEP: MODERATE, SIFT: deleterious - score 0, PolyPhen: probably_damaging - score 1	add to survival plot
chr17:g.7670685G>A	Substitution	Stop Gained TP53 R342*	2 / 486,0.41%	45 / 16,405	VEP: HIGH	add to survival plot
chr17:g.7675190C>T	Substitution	Missense TP53 C141Y	2 / 486,0.41%	15 / 16,405	VEP: MODERATE, SIFT: deleterious - score 0, PolyPhen: probably_damaging - score 0.999	add to survival plot
chr17:g.7674216C>A	Substitution	Missense TP53 R249S	2 / 486,0.41%	29 / 16,405	VEP: MODERATE, SIFT: deleterious - score 0, PolyPhen: probably_damaging - score 0.989	add to survival plot
chr17:g.7675209delA	Deletion	Frameshift TP53 C135Afs*35	2 / 486,0.41%	3 / 16,405	VEP: HIGH	add to survival plot
chr17:g.7676167C>A	Substitution	Stop Gained TP53 E68*	2 / 486,0.41%	7 / 16,405	VEP: HIGH	add to survival plot
chr17:g.7674885C>T	Substitution	Missense TP53 V216M	2 / 486,0.41%	19 / 16,405	VEP: MODERATE, SIFT: deleterious - score 0, PolyPhen: probably_damaging - score 1	add to survival plot
chr17:g.7676051G>C	Substitution	Missense TP53 S106R	2 / 486,0.41%	6 / 16,405	VEP: MODERATE, SIFT: tolerated - score 0.41, PolyPhen: benign - score 0.149	add to survival plot
chr17:g.7670694C>A	Substitution	Stop Gained TP53 E339*	2 / 486,0.41%	10 / 16,405	VEP: HIGH	add to survival plot
chr17:g.7673782T>C	Substitution	Missense TP53 R280G	2 / 486,0.41%	7 / 16,405	VEP: MODERATE, SIFT: deleterious - score 0, PolyPhen: probably_damaging - score 0.98	add to survival plot
chr17:g.7674262T>C	Substitution	Missense TP53 Y234C	2 / 486,0.41%	23 / 16,405	VEP: MODERATE, SIFT: deleterious - score 0, PolyPhen: probably_damaging - score 0.98	add to survival plot
chr17:g.7674291C>T	Substitution	Splice Acceptor TP53 X225_splice	2 / 486,0.41%	8 / 16,405	VEP: HIGH	add to survival plot
chr17:g.7675160G>T	Substitution	Missense TP53 P151H	2 / 486,0.41%	8 / 16,405	VEP: MODERATE, SIFT: deleterious - score 0, PolyPhen: possibly_damaging - score 0.803	add to survival plot
chr17:g.7675157delG	Deletion	Frameshift TP53 P152Rfs*18	2 / 486,0.41%	9 / 16,405	VEP: HIGH	add to survival plot
chr17:g.7673761C>A	Substitution	Stop Gained TP53 E287*	2 / 486,0.41%	6 / 16,405	VEP: HIGH	add to survival plot
chr17:g.7674292T>C	Substitution	Splice Acceptor TP53 X225_splice	2 / 486,0.41%	17 / 16,405	VEP: HIGH	add to survival plot
chr17:g.7673610T>C	Substitution	Splice Acceptor TP53 X307_splice	2 / 486,0.41%	9 / 16,405	VEP: HIGH	add to survival plot
chr17:g.7674893C>A	Substitution	Missense TP53 R213L	2 / 486,0.41%	9 / 16,405	VEP: MODERATE, SIFT: deleterious - score 0, PolyPhen: probably_damaging - score 0.986	add to survival plot
chr17:g.7673699A>C	Substitution	Splice Donor TP53 X307_splice	2 / 486,0.41%	6 / 16,405	VEP: HIGH	add to survival plot
chr17:g.7675185C>T	Substitution	Missense TP53 V143M	2 / 486,0.41%	6 / 16,405	VEP: MODERATE, SIFT: deleterious - score 0, PolyPhen: probably_damaging - score 0.997	add to survival plot
chr17:g.7675993C>A	Substitution	Splice Donor TP53 X125_splice	2 / 486,0.41%	9 / 16,405	VEP: HIGH	add to survival plot
chr17:g.7676215G>A	Substitution	Stop Gained TP53 Q52*	2 / 486,0.41%	5 / 16,405	VEP: HIGH	add to survival plot
chr17:g.7674878A>C	Substitution	Missense TP53 V218G	2 / 486,0.41%	3 / 16,405	VEP: MODERATE, SIFT: deleterious - score 0, PolyPhen: probably_damaging - score 0.998	add to survival plot
chr17:g.7673700C>T	Substitution	Splice Donor TP53 X307_splice	2 / 486,0.41%	7 / 16,405	VEP: HIGH	add to survival plot
chr17:g.7670703C>A	Substitution	Stop Gained TP53 E336*	2 / 486,0.41%	8 / 16,405	VEP: HIGH	add to survival plot
chr17:g.7674250C>A	Substitution	Missense TP53 C238F	2 / 486,0.41%	17 / 16,405	VEP: MODERATE, SIFT: deleterious - score 0, PolyPhen: probably_damaging - score 1	add to survival plot
chr17:g.7676152_7676153insG	Insertion	Frameshift TP53 V73Rfs*76	2 / 486,0.41%	7 / 16,405	VEP: HIGH	add to survival plot
chr17:g.7673535C>A	Substitution	Missense TP53 Q331H	2 / 486,0.41%	4 / 16,405	VEP: MODERATE, SIFT: tolerated - score 0.13, PolyPhen: benign - score 0.052	add to survival plot
chr17:g.7676055C>A	Substitution	Missense TP53 G105V	2 / 486,0.41%	6 / 16,405	VEP: MODERATE, SIFT: deleterious - score 0, PolyPhen: probably_damaging - score 0.998	add to survival plot
chr17:g.7673535C>T	Substitution	Splice Region TP53 Q331=	2 / 486,0.41%	3 / 16,405	VEP: LOW	add to survival plot
chr17:g.7676381C>A	Substitution	Splice Donor TP53 X32_splice	2 / 486,0.41%	4 / 16,405	VEP: HIGH	add to survival plot
chr17:g.7674859C>T	Substitution	Splice Region TP53 E224=	2 / 486,0.41%	7 / 16,405	VEP: LOW	add to survival plot
chr17:g.7674238C>T	Substitution	Missense TP53 C242Y	2 / 486,0.41%	6 / 16,405	VEP: MODERATE, SIFT: deleterious - score 0, PolyPhen: probably_damaging - score 1	add to survival plot
chr17:g.7675232G>T	Substitution	Missense TP53 S127Y	2 / 486,0.41%	10 / 16,405	VEP: MODERATE, SIFT: deleterious - score 0, PolyPhen: probably_damaging - score 1	add to survival plot
chr17:g.7676196delG	Deletion	Frameshift TP53 P58Qfs*65	2 / 486,0.41%	3 / 16,405	VEP: HIGH	add to survival plot
chr17:g.7674921C>A	Substitution	Stop Gained TP53 E204*	1 / 486,0.21%	11 / 16,405	VEP: HIGH	add to survival plot
chr17:g.7675156delC	Deletion	Frameshift TP53 G154Afs*16	1 / 486,0.21%	3 / 16,405	VEP: HIGH	add to survival plot
chr17:g.7676380A>C	Substitution	Splice Donor TP53 X32_splice	1 / 486,0.21%	3 / 16,405	VEP: HIGH	add to survival plot
chr17:g.7673590_7673591insTGGTGTTG	Insertion	Frameshift TP53 S313Tfs*35	1 / 486,0.21%	1 / 16,405	VEP: HIGH	add to survival plot
chr17:g.7675232G>A	Substitution	Missense TP53 S127F	1 / 486,0.21%	15 / 16,405	VEP: MODERATE, SIFT: deleterious - score 0, PolyPhen: probably_damaging - score 1	add to survival plot
chr17:g.7669691C>T	Substitution	Splice Acceptor TP53 X367_splice	1 / 486,0.21%	1 / 16,405	VEP: HIGH	add to survival plot
chr17:g.7674948T>A	Substitution	Missense TP53 I195F	1 / 486,0.21%	8 / 16,405	VEP: MODERATE, SIFT: deleterious - score 0, PolyPhen: probably_damaging - score 0.984	add to survival plot
chr17:g.7673764C>A	Substitution	Stop Gained TP53 E286*	1 / 486,0.21%	5 / 16,405	VEP: HIGH	add to survival plot
chr17:g.7676261delC	Deletion	Frameshift TP53 S37Pfs*7	1 / 486,0.21%	1 / 16,405	VEP: HIGH	add to survival plot
chr17:g.7670682C>A	Substitution	Stop Gained TP53 E343*	1 / 486,0.21%	7 / 16,405	VEP: HIGH	add to survival plot
chr17:g.7676096C>T	Substitution	Stop Gained TP53 W91*	1 / 486,0.21%	11 / 16,405	VEP: HIGH	add to survival plot
chr17:g.7675151delC	Deletion	Frameshift TP53 G154Afs*16	1 / 486,0.21%	7 / 16,405	VEP: HIGH	add to survival plot
chr17:g.7676273C>T	Substitution	Splice Acceptor TP53 X33_splice	1 / 486,0.21%	7 / 16,405	VEP: HIGH	add to survival plot
chr17:g.7673730delT	Deletion	Frameshift TP53 H297Pfs*48	1 / 486,0.21%	1 / 16,405	VEP: HIGH	add to survival plot
chr17:g.7675115G>C	Substitution	Stop Gained TP53 S166*	1 / 486,0.21%	3 / 16,405	VEP: HIGH	add to survival plot
chr17:g.7675123G>C	Substitution	Stop Gained TP53 Y163*	1 / 486,0.21%	1 / 16,405	VEP: HIGH	add to survival plot
chr17:g.7674291C>G	Substitution	Splice Acceptor TP53 X225_splice	1 / 486,0.21%	3 / 16,405	VEP: HIGH	add to survival plot
chr17:g.7674954G>A	Substitution	Missense TP53 H193Y	1 / 486,0.21%	14 / 16,405	VEP: MODERATE, SIFT: deleterious - score 0, PolyPhen: probably_damaging - score 1	add to survival plot
chr17:g.7673787G>A	Substitution	Missense TP53 P278L	1 / 486,0.21%	7 / 16,405	VEP: MODERATE, SIFT: deleterious - score 0, PolyPhen: probably_damaging - score 1	add to survival plot
chr17:g.7674196G>A	Substitution	Missense TP53 T256I	1 / 486,0.21%	3 / 16,405	VEP: MODERATE, SIFT: deleterious - score 0, PolyPhen: probably_damaging - score 1	add to survival plot
chr17:g.7675145_7675146insG	Insertion	Frameshift TP53 R156Pfs*25	1 / 486,0.21%	1 / 16,405	VEP: HIGH	add to survival plot
chr17:g.7675994C>G	Substitution	Splice Region TP53 T125=	1 / 486,0.21%	3 / 16,405	VEP: LOW	add to survival plot
chr17:g.7676003delCA	Deletion	Frameshift TP53 V122Dfs*26	1 / 486,0.21%	11 / 16,405	VEP: HIGH	add to survival plot
chr17:g.7674198_7674199insA	Insertion	Frameshift TP53 T256Hfs*8	1 / 486,0.21%	1 / 16,405	VEP: HIGH	add to survival plot
chr17:g.7673838C>A	Substitution	Splice Acceptor TP53 X261_splice	1 / 486,0.21%	4 / 16,405	VEP: HIGH	add to survival plot
chr17:g.7675102C>A	Substitution	Synonymous TP53 T170=	1 / 486,0.21%	1 / 16,405	VEP: LOW	add to survival plot
chr17:g.7675188delGGCAGGTC…	Deletion	Inframe Deletion TP53 K139_P142...	1 / 486,0.21%	1 / 16,405	VEP: MODERATE	add to survival plot
chr17:g.7676385delA	Deletion	Frameshift TP53 L32Cfs*12	1 / 486,0.21%	1 / 16,405	VEP: HIGH	add to survival plot
chr17:g.7675052C>A	Substitution	Splice Donor TP53 X187_splice	1 / 486,0.21%	11 / 16,405	VEP: HIGH	add to survival plot
chr17:g.7673738delCTCCCCTT…	Deletion	Inframe Deletion TP53 E286_E294del	1 / 486,0.21%	1 / 16,405	VEP: MODERATE	add to survival plot
chr17:g.7674916_7674917insT	Insertion	Stop Gained TP53 Y205*	1 / 486,0.21%	1 / 16,405	VEP: HIGH	add to survival plot
chr17:g.7674268delATGGTGGT…	Deletion	Frameshift TP53 C229Pfs*7	1 / 486,0.21%	1 / 16,405	VEP: HIGH	add to survival plot
chr17:g.7673767C>A	Substitution	Stop Gained TP53 E285*	1 / 486,0.21%	7 / 16,405	VEP: HIGH	add to survival plot
chr17:g.7674862_7674863insT	Insertion	Frameshift TP53 E224*	1 / 486,0.21%	1 / 16,405	VEP: HIGH	add to survival plot
chr17:g.7673825C>A	Substitution	Synonymous TP53 L265=	1 / 486,0.21%	1 / 16,405	VEP: LOW	add to survival plot
chr17:g.7673744delT	Deletion	Frameshift TP53 E294Sfs*51	1 / 486,0.21%	2 / 16,405	VEP: HIGH	add to survival plot
chr17:g.7674949delA	Deletion	Frameshift TP53 I195Sfs*52	1 / 486,0.21%	2 / 16,405	VEP: HIGH	add to survival plot
chr17:g.7675051A>C	Substitution	Splice Donor TP53 X187_splice	1 / 486,0.21%	3 / 16,405	VEP: HIGH	add to survival plot
chr17:g.7674188C>T	Substitution	Missense TP53 D259N	1 / 486,0.21%	1 / 16,405	VEP: MODERATE, SIFT: tolerated - score 0.25, PolyPhen: benign - score 0.031	add to survival plot
chr17:g.7675992A>T	Substitution	Splice Donor TP53 X125_splice	1 / 486,0.21%	3 / 16,405	VEP: HIGH	add to survival plot
chr17:g.7674893C>G	Substitution	Missense TP53 R213P	1 / 486,0.21%	3 / 16,405	VEP: MODERATE, SIFT: deleterious - score 0, PolyPhen: probably_damaging - score 0.999	add to survival plot
chr17:g.7674252C>T	Substitution	Missense TP53 M237I	1 / 486,0.21%	17 / 16,405	VEP: MODERATE, SIFT: deleterious - score 0, PolyPhen: probably_damaging - score 0.999	add to survival plot
chr17:g.7675235T>C	Substitution	Missense TP53 Y126C	1 / 486,0.21%	4 / 16,405	VEP: MODERATE, SIFT: deleterious - score 0, PolyPhen: probably_damaging - score 1	add to survival plot
chr17:g.7674251A>T	Substitution	Missense TP53 C238S	1 / 486,0.21%	1 / 16,405	VEP: MODERATE, SIFT: deleterious - score 0, PolyPhen: probably_damaging - score 1	add to survival plot
chr17:g.7674923delA	Deletion	Frameshift TP53 V203Gfs*44	1 / 486,0.21%	1 / 16,405	VEP: HIGH	add to survival plot
chr17:g.7674254T>C	Substitution	Missense TP53 M237V	1 / 486,0.21%	4 / 16,405	VEP: MODERATE, SIFT: deleterious - score 0, PolyPhen: probably_damaging - score 0.999	add to survival plot
chr17:g.7675202A>T	Substitution	Missense TP53 L137Q	1 / 486,0.21%	1 / 16,405	VEP: MODERATE, SIFT: deleterious - score 0, PolyPhen: probably_damaging - score 0.995	add to survival plot
chr17:g.7675095C>A	Substitution	Missense TP53 V173L	1 / 486,0.21%	13 / 16,405	VEP: MODERATE, SIFT: deleterious - score 0, PolyPhen: possibly_damaging - score 0.827	add to survival plot
chr17:g.7675109T>A	Substitution	Missense TP53 H168L	1 / 486,0.21%	1 / 16,405	VEP: MODERATE, SIFT: deleterious - score 0, PolyPhen: possibly_damaging - score 0.661	add to survival plot
chr17:g.7674226A>T	Substitution	Missense TP53 M246K	1 / 486,0.21%	1 / 16,405	VEP: MODERATE, SIFT: deleterious - score 0, PolyPhen: probably_damaging - score 1	add to survival plot
chr17:g.7673777_7673778insTCTC	Insertion	Frameshift TP53 D281Efs*26	1 / 486,0.21%	1 / 16,405	VEP: HIGH	add to survival plot
chr17:g.7675076T>G	Substitution	Missense TP53 H179P	1 / 486,0.21%	1 / 16,405	VEP: MODERATE, SIFT: deleterious - score 0.01, PolyPhen: possibly_damaging - score 0.594	add to survival plot
chr17:g.7676060G>C	Substitution	Stop Gained TP53 Y103*	1 / 486,0.21%	1 / 16,405	VEP: HIGH	add to survival plot
chr17:g.7674913delCAAATACT…	Deletion	Inframe Deletion TP53 R202_L206del	1 / 486,0.21%	1 / 16,405	VEP: MODERATE	add to survival plot
chr17:g.7673764C>G	Substitution	Missense TP53 E286Q	1 / 486,0.21%	5 / 16,405	VEP: MODERATE, SIFT: deleterious - score 0, PolyPhen: probably_damaging - score 0.983	add to survival plot
chr17:g.7674949_7674950insAG	Insertion	Frameshift TP53 I195Lfs*53	1 / 486,0.21%	1 / 16,405	VEP: HIGH	add to survival plot
chr17:g.7675123_7675124insTAGA	Insertion	Frameshift TP53 K164Lfs*18	1 / 486,0.21%	1 / 16,405	VEP: HIGH	add to survival plot
chr17:g.7675205T>G	Substitution	Missense TP53 Q136P	1 / 486,0.21%	2 / 16,405	VEP: MODERATE, SIFT: deleterious - score 0, PolyPhen: probably_damaging - score 0.998	add to survival plot
chr17:g.7674190T>G	Substitution	Missense TP53 E258A	1 / 486,0.21%	1 / 16,405	VEP: MODERATE, SIFT: deleterious - score 0, PolyPhen: probably_damaging - score 1	add to survival plot
chr17:g.7673687delTCCTGCTT…	Deletion	Splice Donor TP53 X306_splice	1 / 486,0.21%	1 / 16,405	VEP: HIGH	add to survival plot
chr17:g.7675229delG	Deletion	Frameshift TP53 P128Lfs*42	1 / 486,0.21%	6 / 16,405	VEP: HIGH	add to survival plot
chr17:g.7676054G>A	Substitution	Synonymous TP53 G105=	1 / 486,0.21%	1 / 16,405	VEP: LOW	add to survival plot
chr17:g.7676594T>C	Substitution	Start Lost TP53 M1?	1 / 486,0.21%	1 / 16,405	VEP: HIGH, SIFT: deleterious_low_confidence - score 0.01, PolyPhen: benign - score 0.036	add to survival plot
chr17:g.7675086A>T	Substitution	Missense TP53 C176S	1 / 486,0.21%	3 / 16,405	VEP: MODERATE, SIFT: deleterious - score 0, PolyPhen: probably_damaging - score 0.965	add to survival plot
chr17:g.7673781C>T	Substitution	Missense TP53 R280K	1 / 486,0.21%	22 / 16,405	VEP: MODERATE, SIFT: deleterious - score 0.04, PolyPhen: probably_damaging - score 0.925	add to survival plot
chr17:g.7675052C>T	Substitution	Splice Donor TP53 X187_splice	1 / 486,0.21%	12 / 16,405	VEP: HIGH	add to survival plot
chr17:g.7673821G>C	Substitution	Missense TP53 R267G	1 / 486,0.21%	2 / 16,405	VEP: MODERATE, SIFT: deleterious - score 0, PolyPhen: probably_damaging - score 0.995	add to survival plot
chr17:g.7674936C>A	Substitution	Stop Gained TP53 G199*	1 / 486,0.21%	2 / 16,405	VEP: HIGH	add to survival plot
chr17:g.7674899G>A	Substitution	Missense TP53 T211I	1 / 486,0.21%	6 / 16,405	VEP: MODERATE, SIFT: deleterious - score 0.02, PolyPhen: probably_damaging - score 0.989	add to survival plot
chr17:g.7673700C>A	Substitution	Splice Donor TP53 X307_splice	1 / 486,0.21%	6 / 16,405	VEP: HIGH	add to survival plot
chr17:g.7675122T>C	Substitution	Missense TP53 K164E	1 / 486,0.21%	6 / 16,405	VEP: MODERATE, SIFT: deleterious - score 0, PolyPhen: probably_damaging - score 0.964	add to survival plot
chr17:g.7670716C>A	Substitution	Splice Acceptor TP53 X332_splice	1 / 486,0.21%	2 / 16,405	VEP: HIGH	add to survival plot
chr17:g.7674217C>A	Substitution	Missense TP53 R249M	1 / 486,0.21%	11 / 16,405	VEP: MODERATE, SIFT: deleterious - score 0, PolyPhen: possibly_damaging - score 0.868	add to survival plot
chr17:g.7674225C>T	Substitution	Missense TP53 M246I	1 / 486,0.21%	3 / 16,405	VEP: MODERATE, SIFT: deleterious - score 0, PolyPhen: probably_damaging - score 0.947	add to survival plot
chr17:g.7675079_7675080insG	Insertion	Frameshift TP53 H178Pfs*3	1 / 486,0.21%	3 / 16,405	VEP: HIGH	add to survival plot
chr17:g.7674878A>T	Substitution	Missense TP53 V218E	1 / 486,0.21%	3 / 16,405	VEP: MODERATE, SIFT: deleterious - score 0, PolyPhen: probably_damaging - score 0.997	add to survival plot
chr17:g.7675153delGGGCGGGG	Deletion	Frameshift TP53 P151Rfs*27	1 / 486,0.21%	2 / 16,405	VEP: HIGH	add to survival plot
chr17:g.7673522delCAAGACTT…	Deletion	Splice Donor TP53 X331_splice	1 / 486,0.21%	1 / 16,405	VEP: HIGH	add to survival plot
chr17:g.7673764C>T	Substitution	Missense TP53 E286K	1 / 486,0.21%	19 / 16,405	VEP: MODERATE, SIFT: deleterious - score 0, PolyPhen: probably_damaging - score 0.977	add to survival plot
chr17:g.7674194G>C	Substitution	Missense TP53 L257V	1 / 486,0.21%	1 / 16,405	VEP: MODERATE, SIFT: deleterious - score 0, PolyPhen: probably_damaging - score 0.978	add to survival plot
chr17:g.7675098C>A	Substitution	Missense TP53 V172F	1 / 486,0.21%	3 / 16,405	VEP: MODERATE, SIFT: deleterious - score 0, PolyPhen: probably_damaging - score 0.998	add to survival plot
chr17:g.7673550delTTCTCCAT…	Deletion	Frameshift TP53 K320Nfs*19	1 / 486,0.21%	1 / 16,405	VEP: HIGH	add to survival plot
chr17:g.7675079_7675080insGG	Insertion	Frameshift TP53 H178Pfs*70	1 / 486,0.21%	1 / 16,405	VEP: HIGH	add to survival plot
chr17:g.7673808T>A	Substitution	Missense TP53 E271V	1 / 486,0.21%	4 / 16,405	VEP: MODERATE, SIFT: deleterious - score 0, PolyPhen: probably_damaging - score 0.999	add to survival plot
chr17:g.7675177_7675178insA	Insertion	Frameshift TP53 W146Vfs*3	1 / 486,0.21%	1 / 16,405	VEP: HIGH	add to survival plot
chr17:g.7673609C>G	Substitution	Splice Acceptor TP53 X307_splice	1 / 486,0.21%	1 / 16,405	VEP: HIGH	add to survival plot
chr17:g.7674257A>C	Substitution	Missense TP53 Y236D	1 / 486,0.21%	2 / 16,405	VEP: MODERATE, SIFT: deleterious - score 0, PolyPhen: probably_damaging - score 0.998	add to survival plot
chr17:g.7675191A>G	Substitution	Missense TP53 C141R	1 / 486,0.21%	4 / 16,405	VEP: MODERATE, SIFT: deleterious - score 0, PolyPhen: probably_damaging - score 1	add to survival plot
chr17:g.7675212A>C	Substitution	Missense TP53 F134V	1 / 486,0.21%	1 / 16,405	VEP: MODERATE, SIFT: deleterious - score 0, PolyPhen: probably_damaging - score 0.999	add to survival plot
chr17:g.7669692T>A	Substitution	Splice Acceptor TP53 X367_splice	1 / 486,0.21%	1 / 16,405	VEP: HIGH	add to survival plot
chr17:g.7674252C>G	Substitution	Missense TP53 M237I	1 / 486,0.21%	2 / 16,405	VEP: MODERATE, SIFT: deleterious - score 0, PolyPhen: probably_damaging - score 0.999	add to survival plot
chr17:g.7676097C>T	Substitution	Stop Gained TP53 W91*	1 / 486,0.21%	8 / 16,405	VEP: HIGH	add to survival plot
chr17:g.7674241G>C	Substitution	Missense TP53 S241C	1 / 486,0.21%	10 / 16,405	VEP: MODERATE, SIFT: deleterious - score 0, PolyPhen: probably_damaging - score 1	add to survival plot
chr17:g.7673772C>T	Substitution	Missense TP53 R283H	1 / 486,0.21%	2 / 16,405	VEP: MODERATE, SIFT: deleterious - score 0.01, PolyPhen: possibly_damaging - score 0.8	add to survival plot
chr17:g.7673826A>C	Substitution	Missense TP53 L265R	1 / 486,0.21%	3 / 16,405	VEP: MODERATE, SIFT: deleterious - score 0, PolyPhen: probably_damaging - score 1	add to survival plot
chr17:g.7675080delG	Deletion	Frameshift TP53 H178Tfs*69	1 / 486,0.21%	8 / 16,405	VEP: HIGH	add to survival plot
chr17:g.7674220C>A	Substitution	Missense TP53 R248L	1 / 486,0.21%	11 / 16,405	VEP: MODERATE, SIFT: deleterious - score 0, PolyPhen: probably_damaging - score 0.995	add to survival plot
chr17:g.7675113G>A	Substitution	Stop Gained TP53 Q167*	1 / 486,0.21%	8 / 16,405	VEP: HIGH	add to survival plot
chr17:g.7673706delTTAG	Deletion	Frameshift TP53 T304Sfs*40	1 / 486,0.21%	1 / 16,405	VEP: HIGH	add to survival plot
chr17:g.7675237C>T	Substitution	Splice Acceptor TP53 X126_splice	1 / 486,0.21%	17 / 16,405	VEP: HIGH	add to survival plot
chr17:g.7675187delGGGCAGGT…	Deletion	Frameshift TP53 K139Cfs*6	1 / 486,0.21%	1 / 16,405	VEP: HIGH	add to survival plot
chr17:g.7676072delGGAA	Deletion	Frameshift TP53 S99Rfs*23	1 / 486,0.21%	3 / 16,405	VEP: HIGH	add to survival plot
chr17:g.7676061_7676062insA	Insertion	Frameshift TP53 Y103Lfs*46	1 / 486,0.21%	1 / 16,405	VEP: HIGH	add to survival plot
chr17:g.7675074C>T	Substitution	Missense TP53 E180K	1 / 486,0.21%	2 / 16,405	VEP: MODERATE, SIFT: deleterious - score 0, PolyPhen: probably_damaging - score 0.989	add to survival plot
chr17:g.7675204T>A	Substitution	Missense TP53 Q136H	1 / 486,0.21%	1 / 16,405	VEP: MODERATE, SIFT: deleterious - score 0, PolyPhen: probably_damaging - score 0.995	add to survival plot
chr17:g.7673793G>T	Substitution	Missense TP53 A276D	1 / 486,0.21%	3 / 16,405	VEP: MODERATE, SIFT: deleterious - score 0, PolyPhen: probably_damaging - score 0.986	add to survival plot
chr17:g.7675994C>T	Substitution	Splice Region TP53 T125=	1 / 486,0.21%	14 / 16,405	VEP: LOW	add to survival plot
chr17:g.7676056C>A	Substitution	Missense TP53 G105C	1 / 486,0.21%	12 / 16,405	VEP: MODERATE, SIFT: deleterious - score 0, PolyPhen: probably_damaging - score 0.999	add to survival plot
chr17:g.7675076T>A	Substitution	Missense TP53 H179L	1 / 486,0.21%	3 / 16,405	VEP: MODERATE, SIFT: tolerated - score 0.12, PolyPhen: benign - score 0.396	add to survival plot
chr17:g.7676092delGGGGCCAG…	Deletion	Frameshift TP53 S90Vfs*55	1 / 486,0.21%	2 / 16,405	VEP: HIGH	add to survival plot
chr17:g.7673788G>C	Substitution	Missense TP53 P278A	1 / 486,0.21%	9 / 16,405	VEP: MODERATE, SIFT: deleterious - score 0.01, PolyPhen: probably_damaging - score 0.988	add to survival plot
chr17:g.7674185delA	Deletion	Frameshift TP53 S260Pfs*85	1 / 486,0.21%	1 / 16,405	VEP: HIGH	add to survival plot
chr17:g.7675995G>A	Substitution	Missense TP53 T125M	1 / 486,0.21%	5 / 16,405	VEP: MODERATE, SIFT: deleterious - score 0.03, PolyPhen: probably_damaging - score 0.98	add to survival plot
chr17:g.7674899delGT	Deletion	Frameshift TP53 T211Ffs*4	1 / 486,0.21%	3 / 16,405	VEP: HIGH	add to survival plot
chr17:g.7675206G>A	Substitution	Stop Gained TP53 Q136*	1 / 486,0.21%	10 / 16,405	VEP: HIGH	add to survival plot
chr17:g.7674189T>A	Substitution	Missense TP53 E258D	1 / 486,0.21%	3 / 16,405	VEP: MODERATE, SIFT: deleterious - score 0, PolyPhen: possibly_damaging - score 0.903	add to survival plot
chr17:g.7674225C>G	Substitution	Missense TP53 M246I	1 / 486,0.21%	1 / 16,405	VEP: MODERATE, SIFT: deleterious - score 0, PolyPhen: probably_damaging - score 0.947	add to survival plot
chr17:g.7676115delG	Deletion	Frameshift TP53 P85Lfs*38	1 / 486,0.21%	3 / 16,405	VEP: HIGH	add to survival plot
chr17:g.7676380_7676381insCC	Insertion	Splice Donor TP53 X32_splice	1 / 486,0.21%	1 / 16,405	VEP: HIGH	add to survival plot
chr17:g.7673791A>C	Substitution	Missense TP53 C277G	1 / 486,0.21%	1 / 16,405	VEP: MODERATE, SIFT: deleterious - score 0.04, PolyPhen: possibly_damaging - score 0.627	add to survival plot
chr17:g.7676221delT	Deletion	Frameshift TP53 I50Lfs*73	1 / 486,0.21%	1 / 16,405	VEP: HIGH	add to survival plot
chr17:g.7674914delA	Deletion	Frameshift TP53 L206Wfs*41	1 / 486,0.21%	2 / 16,405	VEP: HIGH	add to survival plot
chr17:g.7673784delCCAGGACA…	Deletion	Inframe Deletion TP53 V274_G279del	1 / 486,0.21%	1 / 16,405	VEP: MODERATE	add to survival plot
chr17:g.7674947A>T	Substitution	Missense TP53 I195N	1 / 486,0.21%	3 / 16,405	VEP: MODERATE, SIFT: deleterious - score 0, PolyPhen: probably_damaging - score 0.997	add to survival plot
chr17:g.7673578_7673579insG	Insertion	Frameshift TP53 Q317Pfs*20	1 / 486,0.21%	1 / 16,405	VEP: HIGH	add to survival plot
chr17:g.7674216C>G	Substitution	Missense TP53 R249S	1 / 486,0.21%	3 / 16,405	VEP: MODERATE, SIFT: deleterious - score 0, PolyPhen: probably_damaging - score 0.989	add to survival plot
chr17:g.7675128delTGGCCATG…	Deletion	Inframe Deletion TP53 T155_A161del	1 / 486,0.21%	1 / 16,405	VEP: MODERATE	add to survival plot
chr17:g.7675143delCG	Deletion	Frameshift TP53 V157Pfs*23	1 / 486,0.21%	1 / 16,405	VEP: HIGH	add to survival plot
chr17:g.7674944delCGGATAAG…	Deletion	Frameshift TP53 P191Qfs*51	1 / 486,0.21%	1 / 16,405	VEP: HIGH	add to survival plot
chr17:g.7675088delCGCCTCAC…	Deletion	Inframe Deletion TP53 V173_R175del	1 / 486,0.21%	1 / 16,405	VEP: MODERATE	add to survival plot
chr17:g.7673820C>G	Substitution	Missense TP53 R267P	1 / 486,0.21%	6 / 16,405	VEP: MODERATE, SIFT: deleterious - score 0, PolyPhen: probably_damaging - score 0.999	add to survival plot
chr17:g.7673752_7673753insGA	Insertion	Frameshift TP53 R290Sfs*56	1 / 486,0.21%	1 / 16,405	VEP: HIGH	add to survival plot
chr17:g.7674950A>G	Substitution	Missense TP53 L194P	1 / 486,0.21%	4 / 16,405	VEP: MODERATE, SIFT: deleterious - score 0, PolyPhen: probably_damaging - score 1	add to survival plot
chr17:g.7676119delC	Deletion	Frameshift TP53 A84Pfs*39	1 / 486,0.21%	4 / 16,405	VEP: HIGH	add to survival plot
chr17:g.7675214A>T	Substitution	Missense TP53 M133K	1 / 486,0.21%	4 / 16,405	VEP: MODERATE, SIFT: deleterious - score 0, PolyPhen: benign - score 0.061	add to survival plot
chr17:g.7676400delA	Deletion	Frameshift TP53 P27Lfs*17	1 / 486,0.21%	2 / 16,405	VEP: HIGH	add to survival plot
chr17:g.7675119G>A	Substitution	Stop Gained TP53 Q165*	1 / 486,0.21%	6 / 16,405	VEP: HIGH	add to survival plot
chr17:g.7674180C>T	Substitution	Splice Donor TP53 X261_splice	1 / 486,0.21%	10 / 16,405	VEP: HIGH	add to survival plot
chr17:g.7675131C>T	Substitution	Missense TP53 A161T	1 / 486,0.21%	11 / 16,405	VEP: MODERATE, SIFT: deleterious - score 0, PolyPhen: probably_damaging - score 0.998	add to survival plot
chr17:g.7675145C>G	Substitution	Missense TP53 R156P	1 / 486,0.21%	9 / 16,405	VEP: MODERATE, SIFT: tolerated - score 0.22, PolyPhen: possibly_damaging - score 0.876	add to survival plot
chr17:g.7674233C>T	Substitution	Missense TP53 G244S	1 / 486,0.21%	11 / 16,405	VEP: MODERATE, SIFT: deleterious - score 0, PolyPhen: probably_damaging - score 1	add to survival plot
chr17:g.7676134delCT	Deletion	Frameshift TP53 A79Sfs*69	1 / 486,0.21%	1 / 16,405	VEP: HIGH	add to survival plot
chr17:g.7670666A>G	Substitution	Missense TP53 L348S	1 / 486,0.21%	1 / 16,405	VEP: MODERATE, SIFT: deleterious - score 0, PolyPhen: probably_damaging - score 1	add to survival plot
chr17:g.7675088delCGCCTCA	Deletion	Frameshift TP53 V173Afs*72	1 / 486,0.21%	1 / 16,405	VEP: HIGH	add to survival plot
chr17:g.7675145_7675146insGGGT	Insertion	Frameshift TP53 R156Hfs*26	1 / 486,0.21%	1 / 16,405	VEP: HIGH	add to survival plot
chr17:g.7673797_7673798insAAC	Insertion	Inframe Insertion TP53 V274du	1 / 486,0.21%	1 / 16,405	VEP: MODERATE	add to survival plot
chr17:g.7674241G>A	Substitution	Missense TP53 S241F	1 / 486,0.21%	25 / 16,405	VEP: MODERATE, SIFT: deleterious - score 0, PolyPhen: probably_damaging - score 1	add to survival plot
chr17:g.7675201delCAGT	Deletion	Frameshift TP53 L137Pfs*32	1 / 486,0.21%	1 / 16,405	VEP: HIGH	add to survival plot
chr17:g.7673540delG	Deletion	Frameshift TP53 L330Ffs*15	1 / 486,0.21%	3 / 16,405	VEP: HIGH	add to survival plot
chr17:g.7676038delGACG	Deletion	Frameshift TP53 R110Wfs*12	1 / 486,0.21%	1 / 16,405	VEP: HIGH	add to survival plot
chr17:g.7676101_7676102insGG	Insertion	Frameshift TP53 S90Pfs*34	1 / 486,0.21%	1 / 16,405	VEP: HIGH	add to survival plot
chr17:g.7675084G>A	Substitution	Synonymous TP53 C176=	1 / 486,0.21%	1 / 16,405	VEP: LOW	add to survival plot
chr17:g.7675161G>T	Substitution	Missense TP53 P151T	1 / 486,0.21%	6 / 16,405	VEP: MODERATE, SIFT: deleterious - score 0, PolyPhen: possibly_damaging - score 0.683	add to survival plot
chr17:g.7676404C>G	Substitution	Splice Acceptor TP53 X25_splice	1 / 486,0.21%	1 / 16,405	VEP: HIGH	add to survival plot
chr17:g.7674203T>A	Substitution	Missense TP53 I254F	1 / 486,0.21%	1 / 16,405	VEP: MODERATE, SIFT: deleterious - score 0, PolyPhen: probably_damaging - score 0.991	add to survival plot
chr17:g.7676011T>A	Substitution	Stop Gained TP53 K120*	1 / 486,0.21%	1 / 16,405	VEP: HIGH	add to survival plot
chr17:g.7675212delACATCTTG…	Deletion	Frameshift TP53 A129Ffs*36	1 / 486,0.21%	1 / 16,405	VEP: HIGH	add to survival plot
chr17:g.7675174C>T	Substitution	Stop Gained TP53 W146*	1 / 486,0.21%	10 / 16,405	VEP: HIGH	add to survival plot
chr17:g.7676257G>A	Substitution	Stop Gained TP53 Q38*	1 / 486,0.21%	4 / 16,405	VEP: HIGH	add to survival plot
chr17:g.7675139C>T	Substitution	Missense TP53 R158H	1 / 486,0.21%	19 / 16,405	VEP: MODERATE, SIFT: tolerated - score 0.1, PolyPhen: possibly_damaging - score 0.45	add to survival plot
chr17:g.7676068T>A	Substitution	Stop Gained TP53 K101*	1 / 486,0.21%	1 / 16,405	VEP: HIGH	add to survival plot
chr17:g.7673714delCC	Deletion	Frameshift TP53 G302Efs*3	1 / 486,0.21%	1 / 16,405	VEP: HIGH	add to survival plot
chr17:g.7673534C>T	Substitution	Splice Donor TP53 X331_splice	1 / 486,0.21%	12 / 16,405	VEP: HIGH	add to survival plot
chr17:g.7674276delAC	Deletion	Frameshift TP53 C229Yfs*10	1 / 486,0.21%	7 / 16,405	VEP: HIGH	add to survival plot
chr17:g.7675161delGTGTGGAA…	Deletion	Frameshift TP53 K139Pfs*19	1 / 486,0.21%	1 / 16,405	VEP: HIGH	add to survival plot
chr17:g.7673763T>A	Substitution	Missense TP53 E286V	1 / 486,0.21%	1 / 16,405	VEP: MODERATE, SIFT: deleterious - score 0, PolyPhen: probably_damaging - score 0.987	add to survival plot
chr17:g.7673787G>T	Substitution	Missense TP53 P278H	1 / 486,0.21%	6 / 16,405	VEP: MODERATE, SIFT: deleterious - score 0, PolyPhen: probably_damaging - score 1	add to survival plot
chr17:g.7673330T>A	Substitution	Intron TP53	1 / 486,0.21%	1 / 16,405	VEP: MODIFIER	add to survival plot
chr17:g.7675094A>C	Substitution	Missense TP53 V173G	1 / 486,0.21%	2 / 16,405	VEP: MODERATE, SIFT: deleterious - score 0, PolyPhen: probably_damaging - score 0.999	add to survival plot
chr17:g.7674932delT	Deletion	Frameshift TP53 N200Ifs*47	1 / 486,0.21%	2 / 16,405	VEP: HIGH	add to survival plot
chr17:g.7674919delCTCCACAC…	Deletion	Frameshift TP53 V197Ifs*42	1 / 486,0.21%	1 / 16,405	VEP: HIGH	add to survival plot
chr17:g.7670717T>A	Substitution	Splice Acceptor TP53 X332_splice	1 / 486,0.21%	3 / 16,405	VEP: HIGH	add to survival plot
chr17:g.7670608C>T	Substitution	Splice Donor TP53 X367_splice	1 / 486,0.21%	1 / 16,405	VEP: HIGH	add to survival plot
chr17:g.7676176_7676177insG	Insertion	Frameshift TP53 R65Qfs*84	1 / 486,0.21%	1 / 16,405	VEP: HIGH	add to survival plot
chr17:g.7674889delA	Deletion	Frameshift TP53 H214Qfs*33	1 / 486,0.21%	1 / 16,405	VEP: HIGH	add to survival plot
chr17:g.7673772delCGCCGGTC…	Deletion	Frameshift TP53 G279Afs*62	1 / 486,0.21%	1 / 16,405	VEP: HIGH	add to survival plot
chr17:g.7674918A>C	Substitution	Missense TP53 Y205D	1 / 486,0.21%	4 / 16,405	VEP: MODERATE, SIFT: deleterious - score 0, PolyPhen: probably_damaging - score 0.978	add to survival plot
chr17:g.7674916A>T	Substitution	Stop Gained TP53 Y205*	1 / 486,0.21%	1 / 16,405	VEP: HIGH	add to survival plot
chr17:g.7673802delCGCACCTC…	Deletion	Inframe Deletion TP53 N268_R273del	1 / 486,0.21%	1 / 16,405	VEP: MODERATE	add to survival plot
chr17:g.7675137C>G	Substitution	Missense TP53 A159P	1 / 486,0.21%	14 / 16,405	VEP: MODERATE, SIFT: deleterious - score 0, PolyPhen: probably_damaging - score 0.995	add to survival plot
chr17:g.7674904delTC	Deletion	Frameshift TP53 R209Kfs*6	1 / 486,0.21%	12 / 16,405	VEP: HIGH	add to survival plot
chr17:g.7674211A>T	Substitution	Missense TP53 I251N	1 / 486,0.21%	2 / 16,405	VEP: MODERATE, SIFT: deleterious - score 0.03, PolyPhen: probably_damaging - score 0.94	add to survival plot
chr17:g.7674874delGG	Deletion	Frameshift TP53 P219Lfs*2	1 / 486,0.21%	1 / 16,405	VEP: HIGH	add to survival plot
chr17:g.7674232C>A	Substitution	Missense TP53 G244V	1 / 486,0.21%	4 / 16,405	VEP: MODERATE, SIFT: deleterious - score 0, PolyPhen: probably_damaging - score 1	add to survival plot
chr17:g.7674236delTGCAGGAA…	Deletion	Frameshift TP53 S240Gfs*20	1 / 486,0.21%	1 / 16,405	VEP: HIGH	add to survival plot
chr17:g.7675993C>T	Substitution	Splice Donor TP53 X125_splice	1 / 486,0.21%	10 / 16,405	VEP: HIGH	add to survival plot
chr17:g.7674213delGG	Deletion	Frameshift TP53 P250Hfs*13	1 / 486,0.21%	1 / 16,405	VEP: HIGH	add to survival plot
chr17:g.7673809C>T	Substitution	Missense TP53 E271K	1 / 486,0.21%	11 / 16,405	VEP: MODERATE, SIFT: deleterious - score 0, PolyPhen: probably_damaging - score 0.999	add to survival plot
chr17:g.7675125A>G	Substitution	Missense TP53 Y163H	1 / 486,0.21%	8 / 16,405	VEP: MODERATE, SIFT: deleterious - score 0, PolyPhen: probably_damaging - score 0.999	add to survival plot
chr17:g.7676042G>A	Substitution	Synonymous TP53 F109=	1 / 486,0.21%	1 / 16,405	VEP: LOW	add to survival plot
chr17:g.7674858C>T	Substitution	Splice Donor TP53 X224_splice	1 / 486,0.21%	9 / 16,405	VEP: HIGH	add to survival plot
chr17:g.7674917T>C	Substitution	Missense TP53 Y205C	1 / 486,0.21%	21 / 16,405	VEP: MODERATE, SIFT: deleterious - score 0, PolyPhen: probably_damaging - score 0.998	add to survival plot
chr17:g.7673821G>A	Substitution	Missense TP53 R267W	1 / 486,0.21%	9 / 16,405	VEP: MODERATE, SIFT: tolerated - score 0.05, PolyPhen: possibly_damaging - score 0.835	add to survival plot
chr17:g.7675066delGCAGCGCT…	Deletion	Inframe Deletion TP53 P177_C182del	1 / 486,0.21%	4 / 16,405	VEP: MODERATE	add to survival plot
chr17:g.7670685delG	Deletion	Frameshift TP53 R342Efs*3	1 / 486,0.21%	7 / 16,405	VEP: HIGH	add to survival plot
chr17:g.7673586G>A	Substitution	Synonymous TP53 S314=	1 / 486,0.21%	1 / 16,405	VEP: LOW	add to survival plot
chr17:g.7675138delGCGGACGC…	Deletion	Frameshift TP53 P152Rfs*22	1 / 486,0.21%	1 / 16,405	VEP: HIGH	add to survival plot
chr17:g.7675216C>G	Substitution	Missense TP53 K132N	1 / 486,0.21%	13 / 16,405	VEP: MODERATE, SIFT: deleterious - score 0, PolyPhen: probably_damaging - score 0.999	add to survival plot
chr17:g.7673765C>A	Substitution	Missense TP53 E285D	1 / 486,0.21%	2 / 16,405	VEP: MODERATE, SIFT: deleterious - score 0.03, PolyPhen: possibly_damaging - score 0.467	add to survival plot
chr17:g.7674859C>A	Substitution	Missense TP53 E224D	1 / 486,0.21%	5 / 16,405	VEP: MODERATE, SIFT: tolerated - score 0.06, PolyPhen: benign - score 0.023	add to survival plot
chr17:g.7675213delC	Deletion	Frameshift TP53 M133Ifs*37	1 / 486,0.21%	1 / 16,405	VEP: HIGH	add to survival plot
chr17:g.7675190C>A	Substitution	Missense TP53 C141F	1 / 486,0.21%	1 / 16,405	VEP: MODERATE, SIFT: deleterious - score 0, PolyPhen: probably_damaging - score 0.999	add to survival plot
chr17:g.7676041G>A	Substitution	Missense TP53 R110C	1 / 486,0.21%	4 / 16,405	VEP: MODERATE, SIFT: tolerated - score 0.14, PolyPhen: benign - score 0.047	add to survival plot
chr17:g.7675136G>A	Substitution	Missense TP53 A159V	1 / 486,0.21%	16 / 16,405	VEP: MODERATE, SIFT: deleterious - score 0, PolyPhen: possibly_damaging - score 0.772	add to survival plot
chr17:g.7676059G>A	Substitution	Stop Gained TP53 Q104*	1 / 486,0.21%	5 / 16,405	VEP: HIGH	add to survival plot
chr17:g.7670686G>C	Substitution	Missense TP53 F341L	1 / 486,0.21%	1 / 16,405	VEP: MODERATE, SIFT: tolerated - score 0.98, PolyPhen: benign - score 0.007	add to survival plot
chr17:g.7674250delC	Deletion	Frameshift TP53 C238Lfs*9	1 / 486,0.21%	1 / 16,405	VEP: HIGH	add to survival plot
chr17:g.7674887_7674888insT	Insertion	Frameshift TP53 S215Kfs*7	1 / 486,0.21%	1 / 16,405	VEP: HIGH	add to survival plot
chr17:g.7675058delCTAT	Deletion	Frameshift TP53 D184Afs*62	1 / 486,0.21%	1 / 16,405	VEP: HIGH	add to survival plot
chr17:g.7670674_7670675insT	Insertion	Frameshift TP53 N345Kfs*2	1 / 486,0.21%	1 / 16,405	VEP: HIGH	add to survival plot
chr17:g.7674937delT	Deletion	Frameshift TP53 G199Efs*48	1 / 486,0.21%	1 / 16,405	VEP: HIGH	add to survival plot
chr17:g.7674972C>T	Substitution	Splice Acceptor TP53 X187_splice	1 / 486,0.21%	14 / 16,405	VEP: HIGH	add to survival plot
chr17:g.7673779C>A	Substitution	Missense TP53 D281Y	1 / 486,0.21%	6 / 16,405	VEP: MODERATE, SIFT: deleterious - score 0, PolyPhen: probably_damaging - score 0.996	add to survival plot
chr17:g.7674895delA	Deletion	Frameshift TP53 R213Dfs*34	1 / 486,0.21%	7 / 16,405	VEP: HIGH	add to survival plot
chr17:g.7675136G>T	Substitution	Missense TP53 A159D	1 / 486,0.21%	2 / 16,405	VEP: MODERATE, SIFT: deleterious - score 0, PolyPhen: probably_damaging - score 0.983	add to survival plot
chr17:g.7674972C>G	Substitution	Splice Acceptor TP53 X187_splice	1 / 486,0.21%	6 / 16,405	VEP: HIGH	add to survival plot
chr17:g.7674947A>G	Substitution	Missense TP53 I195T	1 / 486,0.21%	33 / 16,405	VEP: MODERATE, SIFT: deleterious - score 0, PolyPhen: probably_damaging - score 0.993	add to survival plot
chr17:g.7673824C>T	Substitution	Missense TP53 G266R	1 / 486,0.21%	10 / 16,405	VEP: MODERATE, SIFT: deleterious - score 0.03, PolyPhen: probably_damaging - score 0.951	add to survival plot
chr17:g.7673707T>A	Substitution	Stop Gained TP53 K305*	1 / 486,0.21%	4 / 16,405	VEP: HIGH	add to survival plot
chr17:g.7673780T>G	Substitution	Missense TP53 R280S	1 / 486,0.21%	2 / 16,405	VEP: MODERATE, SIFT: deleterious - score 0.03, PolyPhen: possibly_damaging - score 0.843	add to survival plot
chr17:g.7674865_7674866insGGCT	Insertion	Frameshift TP53 P223Afs*3	1 / 486,0.21%	1 / 16,405	VEP: HIGH	add to survival plot
chr17:g.7673813delGCTGTTCC…	Deletion	Frameshift TP53 R267Ifs*2	1 / 486,0.21%	1 / 16,405	VEP: HIGH	add to survival plot
chr17:g.7676018delC	Deletion	Frameshift TP53 T118Qfs*5	1 / 486,0.21%	3 / 16,405	VEP: HIGH	add to survival plot
chr17:g.7673780T>A	Substitution	Missense TP53 R280S	1 / 486,0.21%	1 / 16,405	VEP: MODERATE, SIFT: deleterious - score 0.03, PolyPhen: possibly_damaging - score 0.843	add to survival plot
chr17:g.7675235T>G	Substitution	Missense TP53 Y126S	1 / 486,0.21%	2 / 16,405	VEP: MODERATE, SIFT: deleterious - score 0, PolyPhen: probably_damaging - score 0.999	add to survival plot
chr17:g.7675085C>G	Substitution	Missense TP53 C176S	1 / 486,0.21%	2 / 16,405	VEP: MODERATE, SIFT: deleterious - score 0, PolyPhen: probably_damaging - score 0.965	add to survival plot
chr17:g.7674239A>T	Substitution	Missense TP53 C242S	1 / 486,0.21%	3 / 16,405	VEP: MODERATE, SIFT: deleterious - score 0, PolyPhen: probably_damaging - score 1	add to survival plot
chr17:g.7674230C>A	Substitution	Missense TP53 G245C	1 / 486,0.21%	13 / 16,405	VEP: MODERATE, SIFT: deleterious - score 0, PolyPhen: probably_damaging - score 1	add to survival plot
chr17:g.7673796C>T	Substitution	Missense TP53 C275Y	1 / 486,0.21%	25 / 16,405	VEP: MODERATE, SIFT: deleterious - score 0, PolyPhen: probably_damaging - score 0.997	add to survival plot
chr17:g.7669614C>G	Substitution	Missense TP53 D393H	1 / 486,0.21%	1 / 16,405	VEP: MODERATE, SIFT: deleterious - score 0, PolyPhen: probably_damaging - score 0.961	add to survival plot
chr17:g.7674273delG	Deletion	Frameshift TP53 T231Pfs*16	1 / 486,0.21%	1 / 16,405	VEP: HIGH	add to survival plot

## Sheet: Sheet10
DNA Change	Type	Consequences	# Affected Cases in Cohort	# Affected Cases Across the GDC	Impact	Survival
chr17:g.7675088C>T	Substitution	Missense TP53 R175H	14 / 486,2.88%	198 / 16,405	VEP: MODERATE, SIFT: tolerated - score 0.11, PolyPhen: benign - score 0.319	add to survival plot
chr17:g.7674894G>A	Substitution	Stop Gained TP53 R213*	12 / 486,2.47%	89 / 16,405	VEP: HIGH	add to survival plot
chr17:g.7673776G>A	Substitution	Missense TP53 R282W	12 / 486,2.47%	111 / 16,405	VEP: MODERATE, SIFT: deleterious - score 0, PolyPhen: probably_damaging - score 1	add to survival plot
chr17:g.7674221G>A	Substitution	Missense TP53 R248W	10 / 486,2.06%	113 / 16,405	VEP: MODERATE, SIFT: deleterious - score 0, PolyPhen: probably_damaging - score 1	add to survival plot
chr17:g.7674945G>A	Substitution	Stop Gained TP53 R196*	9 / 486,1.85%	67 / 16,405	VEP: HIGH	add to survival plot
chr17:g.7674220C>T	Substitution	Missense TP53 R248Q	9 / 486,1.85%	154 / 16,405	VEP: MODERATE, SIFT: deleterious - score 0, PolyPhen: probably_damaging - score 0.994	add to survival plot
chr17:g.7673802C>T	Substitution	Missense TP53 R273H	9 / 486,1.85%	123 / 16,405	VEP: MODERATE, SIFT: tolerated - score 0.13, PolyPhen: possibly_damaging - score 0.643	add to survival plot
chr17:g.7674230C>T	Substitution	Missense TP53 G245S	8 / 486,1.65%	58 / 16,405	VEP: MODERATE, SIFT: deleterious - score 0, PolyPhen: probably_damaging - score 0.998	add to survival plot
chr17:g.7674872T>C	Substitution	Missense TP53 Y220C	8 / 486,1.65%	82 / 16,405	VEP: MODERATE, SIFT: deleterious - score 0, PolyPhen: probably_damaging - score 0.998	add to survival plot
chr17:g.7673728C>A	Substitution	Stop Gained TP53 E298*	7 / 486,1.44%	23 / 16,405	VEP: HIGH	add to survival plot
chr17:g.7675076T>C	Substitution	Missense TP53 H179R	7 / 486,1.44%	51 / 16,405	VEP: MODERATE, SIFT: deleterious - score 0, PolyPhen: probably_damaging - score 0.98	add to survival plot
chr17:g.7675124T>C	Substitution	Missense TP53 Y163C	6 / 486,1.23%	33 / 16,405	VEP: MODERATE, SIFT: deleterious - score 0, PolyPhen: probably_damaging - score 0.999	add to survival plot
chr17:g.7673704G>A	Substitution	Stop Gained TP53 R306*	6 / 486,1.23%	46 / 16,405	VEP: HIGH	add to survival plot
chr17:g.7675143C>A	Substitution	Missense TP53 V157F	6 / 486,1.23%	38 / 16,405	VEP: MODERATE, SIFT: deleterious - score 0, PolyPhen: probably_damaging - score 0.998	add to survival plot
chr17:g.7674953T>A	Substitution	Missense TP53 H193L	5 / 486,1.03%	14 / 16,405	VEP: MODERATE, SIFT: deleterious - score 0, PolyPhen: probably_damaging - score 1	add to survival plot
chr17:g.7673803G>A	Substitution	Missense TP53 R273C	5 / 486,1.03%	140 / 16,405	VEP: MODERATE, SIFT: deleterious - score 0, PolyPhen: probably_damaging - score 0.999	add to survival plot
chr17:g.7673788G>A	Substitution	Missense TP53 P278S	5 / 486,1.03%	16 / 16,405	VEP: MODERATE, SIFT: deleterious - score 0.03, PolyPhen: probably_damaging - score 0.984	add to survival plot
chr17:g.7675994C>A	Substitution	Splice Region TP53 T125=	5 / 486,1.03%	35 / 16,405	VEP: LOW	add to survival plot
chr17:g.7674256T>C	Substitution	Missense TP53 Y236C	4 / 486,0.82%	17 / 16,405	VEP: MODERATE, SIFT: deleterious - score 0, PolyPhen: probably_damaging - score 0.99	add to survival plot
chr17:g.7676040C>A	Substitution	Missense TP53 R110L	4 / 486,0.82%	16 / 16,405	VEP: MODERATE, SIFT: deleterious - score 0.04, PolyPhen: benign - score 0.343	add to survival plot
chr17:g.7674858C>A	Substitution	Splice Donor TP53 X224_splice	4 / 486,0.82%	8 / 16,405	VEP: HIGH	add to survival plot
chr17:g.7673740C>A	Substitution	Stop Gained TP53 E294*	4 / 486,0.82%	19 / 16,405	VEP: HIGH	add to survival plot
chr17:g.7674238C>A	Substitution	Missense TP53 C242F	4 / 486,0.82%	13 / 16,405	VEP: MODERATE, SIFT: deleterious - score 0, PolyPhen: probably_damaging - score 1	add to survival plot
chr17:g.7673806C>T	Substitution	Missense TP53 V272M	4 / 486,0.82%	24 / 16,405	VEP: MODERATE, SIFT: deleterious - score 0, PolyPhen: probably_damaging - score 0.998	add to survival plot
chr17:g.7675161G>A	Substitution	Missense TP53 P151S	3 / 486,0.62%	20 / 16,405	VEP: MODERATE, SIFT: deleterious - score 0.01, PolyPhen: possibly_damaging - score 0.798	add to survival plot
chr17:g.7673767C>T	Substitution	Missense TP53 E285K	3 / 486,0.62%	25 / 16,405	VEP: MODERATE, SIFT: deleterious - score 0, PolyPhen: probably_damaging - score 0.983	add to survival plot
chr17:g.7675085C>T	Substitution	Missense TP53 C176Y	3 / 486,0.62%	27 / 16,405	VEP: MODERATE, SIFT: deleterious - score 0, PolyPhen: probably_damaging - score 0.999	add to survival plot
chr17:g.7674292T>A	Substitution	Splice Acceptor TP53 X225_splice	3 / 486,0.62%	6 / 16,405	VEP: HIGH	add to survival plot
chr17:g.7670700G>A	Substitution	Missense TP53 R337C	3 / 486,0.62%	18 / 16,405	VEP: MODERATE, SIFT: tolerated - score 0.09, PolyPhen: benign - score 0.344	add to survival plot
chr17:g.7675095C>T	Substitution	Missense TP53 V173M	3 / 486,0.62%	19 / 16,405	VEP: MODERATE, SIFT: deleterious - score 0.02, PolyPhen: probably_damaging - score 0.952	add to survival plot
chr17:g.7674957G>A	Substitution	Stop Gained TP53 Q192*	3 / 486,0.62%	29 / 16,405	VEP: HIGH	add to survival plot
chr17:g.7675085C>A	Substitution	Missense TP53 C176F	3 / 486,0.62%	27 / 16,405	VEP: MODERATE, SIFT: deleterious - score 0, PolyPhen: probably_damaging - score 0.998	add to survival plot
chr17:g.7675182G>A	Substitution	Stop Gained TP53 Q144*	3 / 486,0.62%	11 / 16,405	VEP: HIGH	add to survival plot
chr17:g.7674229C>T	Substitution	Missense TP53 G245D	3 / 486,0.62%	21 / 16,405	VEP: MODERATE, SIFT: deleterious - score 0, PolyPhen: probably_damaging - score 0.999	add to survival plot
chr17:g.7674229C>A	Substitution	Missense TP53 G245V	3 / 486,0.62%	24 / 16,405	VEP: MODERATE, SIFT: deleterious - score 0, PolyPhen: probably_damaging - score 0.999	add to survival plot
chr17:g.7673772C>G	Substitution	Missense TP53 R283P	3 / 486,0.62%	8 / 16,405	VEP: MODERATE, SIFT: deleterious - score 0.01, PolyPhen: probably_damaging - score 0.914	add to survival plot
chr17:g.7674950A>C	Substitution	Missense TP53 L194R	3 / 486,0.62%	18 / 16,405	VEP: MODERATE, SIFT: deleterious - score 0, PolyPhen: probably_damaging - score 1	add to survival plot
chr17:g.7673537G>A	Substitution	Stop Gained TP53 Q331*	3 / 486,0.62%	27 / 16,405	VEP: HIGH	add to survival plot
chr17:g.7676203C>A	Substitution	Stop Gained TP53 E56*	3 / 486,0.62%	5 / 16,405	VEP: HIGH	add to survival plot
chr17:g.7670664C>A	Substitution	Stop Gained TP53 E349*	2 / 486,0.41%	8 / 16,405	VEP: HIGH	add to survival plot
chr17:g.7675101C>A	Substitution	Stop Gained TP53 E171*	2 / 486,0.41%	8 / 16,405	VEP: HIGH	add to survival plot
chr17:g.7674944C>G	Substitution	Missense TP53 R196P	2 / 486,0.41%	3 / 16,405	VEP: MODERATE, SIFT: deleterious - score 0, PolyPhen: probably_damaging - score 0.999	add to survival plot
chr17:g.7670699C>A	Substitution	Missense TP53 R337L	2 / 486,0.41%	15 / 16,405	VEP: MODERATE, SIFT: deleterious - score 0.01, PolyPhen: probably_damaging - score 0.946	add to survival plot
chr17:g.7674248T>C	Substitution	Missense TP53 N239D	2 / 486,0.41%	7 / 16,405	VEP: MODERATE, SIFT: deleterious - score 0, PolyPhen: probably_damaging - score 0.991	add to survival plot
chr17:g.7673544_7673545insA	Insertion	Frameshift TP53 T329Hfs*8	2 / 486,0.41%	2 / 16,405	VEP: HIGH	add to survival plot
chr17:g.7675139C>A	Substitution	Missense TP53 R158L	2 / 486,0.41%	25 / 16,405	VEP: MODERATE, SIFT: deleterious - score 0, PolyPhen: probably_damaging - score 0.988	add to survival plot
chr17:g.7674953T>G	Substitution	Missense TP53 H193P	2 / 486,0.41%	7 / 16,405	VEP: MODERATE, SIFT: deleterious - score 0, PolyPhen: probably_damaging - score 1	add to survival plot
chr17:g.7674953T>C	Substitution	Missense TP53 H193R	2 / 486,0.41%	38 / 16,405	VEP: MODERATE, SIFT: deleterious - score 0, PolyPhen: probably_damaging - score 1	add to survival plot
chr17:g.7674929A>T	Substitution	Stop Gained TP53 L201*	2 / 486,0.41%	2 / 16,405	VEP: HIGH	add to survival plot
chr17:g.7673823C>T	Substitution	Missense TP53 G266E	2 / 486,0.41%	12 / 16,405	VEP: MODERATE, SIFT: deleterious - score 0, PolyPhen: probably_damaging - score 0.999	add to survival plot
chr17:g.7675208C>A	Substitution	Missense TP53 C135F	2 / 486,0.41%	11 / 16,405	VEP: MODERATE, SIFT: deleterious - score 0, PolyPhen: probably_damaging - score 1	add to survival plot
chr17:g.7675077G>T	Substitution	Missense TP53 H179N	2 / 486,0.41%	6 / 16,405	VEP: MODERATE, SIFT: deleterious - score 0, PolyPhen: probably_damaging - score 0.991	add to survival plot
chr17:g.7675077G>A	Substitution	Missense TP53 H179Y	2 / 486,0.41%	22 / 16,405	VEP: MODERATE, SIFT: deleterious - score 0, PolyPhen: probably_damaging - score 0.991	add to survival plot
chr17:g.7675125A>T	Substitution	Missense TP53 Y163N	2 / 486,0.41%	5 / 16,405	VEP: MODERATE, SIFT: deleterious - score 0, PolyPhen: probably_damaging - score 1	add to survival plot
chr17:g.7670685G>A	Substitution	Stop Gained TP53 R342*	2 / 486,0.41%	45 / 16,405	VEP: HIGH	add to survival plot
chr17:g.7675190C>T	Substitution	Missense TP53 C141Y	2 / 486,0.41%	15 / 16,405	VEP: MODERATE, SIFT: deleterious - score 0, PolyPhen: probably_damaging - score 0.999	add to survival plot
chr17:g.7674216C>A	Substitution	Missense TP53 R249S	2 / 486,0.41%	29 / 16,405	VEP: MODERATE, SIFT: deleterious - score 0, PolyPhen: probably_damaging - score 0.989	add to survival plot
chr17:g.7675209delA	Deletion	Frameshift TP53 C135Afs*35	2 / 486,0.41%	3 / 16,405	VEP: HIGH	add to survival plot
chr17:g.7676167C>A	Substitution	Stop Gained TP53 E68*	2 / 486,0.41%	7 / 16,405	VEP: HIGH	add to survival plot
chr17:g.7674885C>T	Substitution	Missense TP53 V216M	2 / 486,0.41%	19 / 16,405	VEP: MODERATE, SIFT: deleterious - score 0, PolyPhen: probably_damaging - score 1	add to survival plot
chr17:g.7676051G>C	Substitution	Missense TP53 S106R	2 / 486,0.41%	6 / 16,405	VEP: MODERATE, SIFT: tolerated - score 0.41, PolyPhen: benign - score 0.149	add to survival plot
chr17:g.7670694C>A	Substitution	Stop Gained TP53 E339*	2 / 486,0.41%	10 / 16,405	VEP: HIGH	add to survival plot
chr17:g.7673782T>C	Substitution	Missense TP53 R280G	2 / 486,0.41%	7 / 16,405	VEP: MODERATE, SIFT: deleterious - score 0, PolyPhen: probably_damaging - score 0.98	add to survival plot
chr17:g.7674262T>C	Substitution	Missense TP53 Y234C	2 / 486,0.41%	23 / 16,405	VEP: MODERATE, SIFT: deleterious - score 0, PolyPhen: probably_damaging - score 0.98	add to survival plot
chr17:g.7674291C>T	Substitution	Splice Acceptor TP53 X225_splice	2 / 486,0.41%	8 / 16,405	VEP: HIGH	add to survival plot
chr17:g.7675160G>T	Substitution	Missense TP53 P151H	2 / 486,0.41%	8 / 16,405	VEP: MODERATE, SIFT: deleterious - score 0, PolyPhen: possibly_damaging - score 0.803	add to survival plot
chr17:g.7675157delG	Deletion	Frameshift TP53 P152Rfs*18	2 / 486,0.41%	9 / 16,405	VEP: HIGH	add to survival plot
chr17:g.7673761C>A	Substitution	Stop Gained TP53 E287*	2 / 486,0.41%	6 / 16,405	VEP: HIGH	add to survival plot
chr17:g.7674292T>C	Substitution	Splice Acceptor TP53 X225_splice	2 / 486,0.41%	17 / 16,405	VEP: HIGH	add to survival plot
chr17:g.7673610T>C	Substitution	Splice Acceptor TP53 X307_splice	2 / 486,0.41%	9 / 16,405	VEP: HIGH	add to survival plot
chr17:g.7674893C>A	Substitution	Missense TP53 R213L	2 / 486,0.41%	9 / 16,405	VEP: MODERATE, SIFT: deleterious - score 0, PolyPhen: probably_damaging - score 0.986	add to survival plot
chr17:g.7673699A>C	Substitution	Splice Donor TP53 X307_splice	2 / 486,0.41%	6 / 16,405	VEP: HIGH	add to survival plot
chr17:g.7675185C>T	Substitution	Missense TP53 V143M	2 / 486,0.41%	6 / 16,405	VEP: MODERATE, SIFT: deleterious - score 0, PolyPhen: probably_damaging - score 0.997	add to survival plot
chr17:g.7675993C>A	Substitution	Splice Donor TP53 X125_splice	2 / 486,0.41%	9 / 16,405	VEP: HIGH	add to survival plot
chr17:g.7676215G>A	Substitution	Stop Gained TP53 Q52*	2 / 486,0.41%	5 / 16,405	VEP: HIGH	add to survival plot
chr17:g.7674878A>C	Substitution	Missense TP53 V218G	2 / 486,0.41%	3 / 16,405	VEP: MODERATE, SIFT: deleterious - score 0, PolyPhen: probably_damaging - score 0.998	add to survival plot
chr17:g.7673700C>T	Substitution	Splice Donor TP53 X307_splice	2 / 486,0.41%	7 / 16,405	VEP: HIGH	add to survival plot
chr17:g.7670703C>A	Substitution	Stop Gained TP53 E336*	2 / 486,0.41%	8 / 16,405	VEP: HIGH	add to survival plot
chr17:g.7674250C>A	Substitution	Missense TP53 C238F	2 / 486,0.41%	17 / 16,405	VEP: MODERATE, SIFT: deleterious - score 0, PolyPhen: probably_damaging - score 1	add to survival plot
chr17:g.7676152_7676153insG	Insertion	Frameshift TP53 V73Rfs*76	2 / 486,0.41%	7 / 16,405	VEP: HIGH	add to survival plot
chr17:g.7673535C>A	Substitution	Missense TP53 Q331H	2 / 486,0.41%	4 / 16,405	VEP: MODERATE, SIFT: tolerated - score 0.13, PolyPhen: benign - score 0.052	add to survival plot
chr17:g.7676055C>A	Substitution	Missense TP53 G105V	2 / 486,0.41%	6 / 16,405	VEP: MODERATE, SIFT: deleterious - score 0, PolyPhen: probably_damaging - score 0.998	add to survival plot
chr17:g.7673535C>T	Substitution	Splice Region TP53 Q331=	2 / 486,0.41%	3 / 16,405	VEP: LOW	add to survival plot
chr17:g.7676381C>A	Substitution	Splice Donor TP53 X32_splice	2 / 486,0.41%	4 / 16,405	VEP: HIGH	add to survival plot
chr17:g.7674859C>T	Substitution	Splice Region TP53 E224=	2 / 486,0.41%	7 / 16,405	VEP: LOW	add to survival plot
chr17:g.7674238C>T	Substitution	Missense TP53 C242Y	2 / 486,0.41%	6 / 16,405	VEP: MODERATE, SIFT: deleterious - score 0, PolyPhen: probably_damaging - score 1	add to survival plot
chr17:g.7675232G>T	Substitution	Missense TP53 S127Y	2 / 486,0.41%	10 / 16,405	VEP: MODERATE, SIFT: deleterious - score 0, PolyPhen: probably_damaging - score 1	add to survival plot
chr17:g.7676196delG	Deletion	Frameshift TP53 P58Qfs*65	2 / 486,0.41%	3 / 16,405	VEP: HIGH	add to survival plot
chr17:g.7674921C>A	Substitution	Stop Gained TP53 E204*	1 / 486,0.21%	11 / 16,405	VEP: HIGH	add to survival plot
chr17:g.7675156delC	Deletion	Frameshift TP53 G154Afs*16	1 / 486,0.21%	3 / 16,405	VEP: HIGH	add to survival plot
chr17:g.7676380A>C	Substitution	Splice Donor TP53 X32_splice	1 / 486,0.21%	3 / 16,405	VEP: HIGH	add to survival plot
chr17:g.7673590_7673591insTGGTGTTG	Insertion	Frameshift TP53 S313Tfs*35	1 / 486,0.21%	1 / 16,405	VEP: HIGH	add to survival plot
chr17:g.7675232G>A	Substitution	Missense TP53 S127F	1 / 486,0.21%	15 / 16,405	VEP: MODERATE, SIFT: deleterious - score 0, PolyPhen: probably_damaging - score 1	add to survival plot
chr17:g.7669691C>T	Substitution	Splice Acceptor TP53 X367_splice	1 / 486,0.21%	1 / 16,405	VEP: HIGH	add to survival plot
chr17:g.7674948T>A	Substitution	Missense TP53 I195F	1 / 486,0.21%	8 / 16,405	VEP: MODERATE, SIFT: deleterious - score 0, PolyPhen: probably_damaging - score 0.984	add to survival plot
chr17:g.7673764C>A	Substitution	Stop Gained TP53 E286*	1 / 486,0.21%	5 / 16,405	VEP: HIGH	add to survival plot
chr17:g.7676261delC	Deletion	Frameshift TP53 S37Pfs*7	1 / 486,0.21%	1 / 16,405	VEP: HIGH	add to survival plot
chr17:g.7670682C>A	Substitution	Stop Gained TP53 E343*	1 / 486,0.21%	7 / 16,405	VEP: HIGH	add to survival plot
chr17:g.7676096C>T	Substitution	Stop Gained TP53 W91*	1 / 486,0.21%	11 / 16,405	VEP: HIGH	add to survival plot
chr17:g.7675151delC	Deletion	Frameshift TP53 G154Afs*16	1 / 486,0.21%	7 / 16,405	VEP: HIGH	add to survival plot
chr17:g.7676273C>T	Substitution	Splice Acceptor TP53 X33_splice	1 / 486,0.21%	7 / 16,405	VEP: HIGH	add to survival plot
chr17:g.7673730delT	Deletion	Frameshift TP53 H297Pfs*48	1 / 486,0.21%	1 / 16,405	VEP: HIGH	add to survival plot
chr17:g.7675115G>C	Substitution	Stop Gained TP53 S166*	1 / 486,0.21%	3 / 16,405	VEP: HIGH	add to survival plot
chr17:g.7675123G>C	Substitution	Stop Gained TP53 Y163*	1 / 486,0.21%	1 / 16,405	VEP: HIGH	add to survival plot
chr17:g.7674291C>G	Substitution	Splice Acceptor TP53 X225_splice	1 / 486,0.21%	3 / 16,405	VEP: HIGH	add to survival plot
chr17:g.7674954G>A	Substitution	Missense TP53 H193Y	1 / 486,0.21%	14 / 16,405	VEP: MODERATE, SIFT: deleterious - score 0, PolyPhen: probably_damaging - score 1	add to survival plot
chr17:g.7673787G>A	Substitution	Missense TP53 P278L	1 / 486,0.21%	7 / 16,405	VEP: MODERATE, SIFT: deleterious - score 0, PolyPhen: probably_damaging - score 1	add to survival plot
chr17:g.7674196G>A	Substitution	Missense TP53 T256I	1 / 486,0.21%	3 / 16,405	VEP: MODERATE, SIFT: deleterious - score 0, PolyPhen: probably_damaging - score 1	add to survival plot
chr17:g.7675145_7675146insG	Insertion	Frameshift TP53 R156Pfs*25	1 / 486,0.21%	1 / 16,405	VEP: HIGH	add to survival plot
chr17:g.7675994C>G	Substitution	Splice Region TP53 T125=	1 / 486,0.21%	3 / 16,405	VEP: LOW	add to survival plot
chr17:g.7676003delCA	Deletion	Frameshift TP53 V122Dfs*26	1 / 486,0.21%	11 / 16,405	VEP: HIGH	add to survival plot
chr17:g.7674198_7674199insA	Insertion	Frameshift TP53 T256Hfs*8	1 / 486,0.21%	1 / 16,405	VEP: HIGH	add to survival plot
chr17:g.7673838C>A	Substitution	Splice Acceptor TP53 X261_splice	1 / 486,0.21%	4 / 16,405	VEP: HIGH	add to survival plot
chr17:g.7675102C>A	Substitution	Synonymous TP53 T170=	1 / 486,0.21%	1 / 16,405	VEP: LOW	add to survival plot
chr17:g.7675188delGGCAGGTC…	Deletion	Inframe Deletion TP53 K139_P142...	1 / 486,0.21%	1 / 16,405	VEP: MODERATE	add to survival plot
chr17:g.7676385delA	Deletion	Frameshift TP53 L32Cfs*12	1 / 486,0.21%	1 / 16,405	VEP: HIGH	add to survival plot
chr17:g.7675052C>A	Substitution	Splice Donor TP53 X187_splice	1 / 486,0.21%	11 / 16,405	VEP: HIGH	add to survival plot
chr17:g.7673738delCTCCCCTT…	Deletion	Inframe Deletion TP53 E286_E294del	1 / 486,0.21%	1 / 16,405	VEP: MODERATE	add to survival plot
chr17:g.7674916_7674917insT	Insertion	Stop Gained TP53 Y205*	1 / 486,0.21%	1 / 16,405	VEP: HIGH	add to survival plot
chr17:g.7674268delATGGTGGT…	Deletion	Frameshift TP53 C229Pfs*7	1 / 486,0.21%	1 / 16,405	VEP: HIGH	add to survival plot
chr17:g.7673767C>A	Substitution	Stop Gained TP53 E285*	1 / 486,0.21%	7 / 16,405	VEP: HIGH	add to survival plot
chr17:g.7674862_7674863insT	Insertion	Frameshift TP53 E224*	1 / 486,0.21%	1 / 16,405	VEP: HIGH	add to survival plot
chr17:g.7673825C>A	Substitution	Synonymous TP53 L265=	1 / 486,0.21%	1 / 16,405	VEP: LOW	add to survival plot
chr17:g.7673744delT	Deletion	Frameshift TP53 E294Sfs*51	1 / 486,0.21%	2 / 16,405	VEP: HIGH	add to survival plot
chr17:g.7674949delA	Deletion	Frameshift TP53 I195Sfs*52	1 / 486,0.21%	2 / 16,405	VEP: HIGH	add to survival plot
chr17:g.7675051A>C	Substitution	Splice Donor TP53 X187_splice	1 / 486,0.21%	3 / 16,405	VEP: HIGH	add to survival plot
chr17:g.7674188C>T	Substitution	Missense TP53 D259N	1 / 486,0.21%	1 / 16,405	VEP: MODERATE, SIFT: tolerated - score 0.25, PolyPhen: benign - score 0.031	add to survival plot
chr17:g.7675992A>T	Substitution	Splice Donor TP53 X125_splice	1 / 486,0.21%	3 / 16,405	VEP: HIGH	add to survival plot
chr17:g.7674893C>G	Substitution	Missense TP53 R213P	1 / 486,0.21%	3 / 16,405	VEP: MODERATE, SIFT: deleterious - score 0, PolyPhen: probably_damaging - score 0.999	add to survival plot
chr17:g.7674252C>T	Substitution	Missense TP53 M237I	1 / 486,0.21%	17 / 16,405	VEP: MODERATE, SIFT: deleterious - score 0, PolyPhen: probably_damaging - score 0.999	add to survival plot
chr17:g.7675235T>C	Substitution	Missense TP53 Y126C	1 / 486,0.21%	4 / 16,405	VEP: MODERATE, SIFT: deleterious - score 0, PolyPhen: probably_damaging - score 1	add to survival plot
chr17:g.7674251A>T	Substitution	Missense TP53 C238S	1 / 486,0.21%	1 / 16,405	VEP: MODERATE, SIFT: deleterious - score 0, PolyPhen: probably_damaging - score 1	add to survival plot
chr17:g.7674923delA	Deletion	Frameshift TP53 V203Gfs*44	1 / 486,0.21%	1 / 16,405	VEP: HIGH	add to survival plot
chr17:g.7674254T>C	Substitution	Missense TP53 M237V	1 / 486,0.21%	4 / 16,405	VEP: MODERATE, SIFT: deleterious - score 0, PolyPhen: probably_damaging - score 0.999	add to survival plot
chr17:g.7675202A>T	Substitution	Missense TP53 L137Q	1 / 486,0.21%	1 / 16,405	VEP: MODERATE, SIFT: deleterious - score 0, PolyPhen: probably_damaging - score 0.995	add to survival plot
chr17:g.7675095C>A	Substitution	Missense TP53 V173L	1 / 486,0.21%	13 / 16,405	VEP: MODERATE, SIFT: deleterious - score 0, PolyPhen: possibly_damaging - score 0.827	add to survival plot
chr17:g.7675109T>A	Substitution	Missense TP53 H168L	1 / 486,0.21%	1 / 16,405	VEP: MODERATE, SIFT: deleterious - score 0, PolyPhen: possibly_damaging - score 0.661	add to survival plot
chr17:g.7674226A>T	Substitution	Missense TP53 M246K	1 / 486,0.21%	1 / 16,405	VEP: MODERATE, SIFT: deleterious - score 0, PolyPhen: probably_damaging - score 1	add to survival plot
chr17:g.7673777_7673778insTCTC	Insertion	Frameshift TP53 D281Efs*26	1 / 486,0.21%	1 / 16,405	VEP: HIGH	add to survival plot
chr17:g.7675076T>G	Substitution	Missense TP53 H179P	1 / 486,0.21%	1 / 16,405	VEP: MODERATE, SIFT: deleterious - score 0.01, PolyPhen: possibly_damaging - score 0.594	add to survival plot
chr17:g.7676060G>C	Substitution	Stop Gained TP53 Y103*	1 / 486,0.21%	1 / 16,405	VEP: HIGH	add to survival plot
chr17:g.7674913delCAAATACT…	Deletion	Inframe Deletion TP53 R202_L206del	1 / 486,0.21%	1 / 16,405	VEP: MODERATE	add to survival plot
chr17:g.7673764C>G	Substitution	Missense TP53 E286Q	1 / 486,0.21%	5 / 16,405	VEP: MODERATE, SIFT: deleterious - score 0, PolyPhen: probably_damaging - score 0.983	add to survival plot
chr17:g.7674949_7674950insAG	Insertion	Frameshift TP53 I195Lfs*53	1 / 486,0.21%	1 / 16,405	VEP: HIGH	add to survival plot
chr17:g.7675123_7675124insTAGA	Insertion	Frameshift TP53 K164Lfs*18	1 / 486,0.21%	1 / 16,405	VEP: HIGH	add to survival plot
chr17:g.7675205T>G	Substitution	Missense TP53 Q136P	1 / 486,0.21%	2 / 16,405	VEP: MODERATE, SIFT: deleterious - score 0, PolyPhen: probably_damaging - score 0.998	add to survival plot
chr17:g.7674190T>G	Substitution	Missense TP53 E258A	1 / 486,0.21%	1 / 16,405	VEP: MODERATE, SIFT: deleterious - score 0, PolyPhen: probably_damaging - score 1	add to survival plot
chr17:g.7673687delTCCTGCTT…	Deletion	Splice Donor TP53 X306_splice	1 / 486,0.21%	1 / 16,405	VEP: HIGH	add to survival plot
chr17:g.7675229delG	Deletion	Frameshift TP53 P128Lfs*42	1 / 486,0.21%	6 / 16,405	VEP: HIGH	add to survival plot
chr17:g.7676054G>A	Substitution	Synonymous TP53 G105=	1 / 486,0.21%	1 / 16,405	VEP: LOW	add to survival plot
chr17:g.7676594T>C	Substitution	Start Lost TP53 M1?	1 / 486,0.21%	1 / 16,405	VEP: HIGH, SIFT: deleterious_low_confidence - score 0.01, PolyPhen: benign - score 0.036	add to survival plot
chr17:g.7675086A>T	Substitution	Missense TP53 C176S	1 / 486,0.21%	3 / 16,405	VEP: MODERATE, SIFT: deleterious - score 0, PolyPhen: probably_damaging - score 0.965	add to survival plot
chr17:g.7673781C>T	Substitution	Missense TP53 R280K	1 / 486,0.21%	22 / 16,405	VEP: MODERATE, SIFT: deleterious - score 0.04, PolyPhen: probably_damaging - score 0.925	add to survival plot
chr17:g.7675052C>T	Substitution	Splice Donor TP53 X187_splice	1 / 486,0.21%	12 / 16,405	VEP: HIGH	add to survival plot
chr17:g.7673821G>C	Substitution	Missense TP53 R267G	1 / 486,0.21%	2 / 16,405	VEP: MODERATE, SIFT: deleterious - score 0, PolyPhen: probably_damaging - score 0.995	add to survival plot
chr17:g.7674936C>A	Substitution	Stop Gained TP53 G199*	1 / 486,0.21%	2 / 16,405	VEP: HIGH	add to survival plot
chr17:g.7674899G>A	Substitution	Missense TP53 T211I	1 / 486,0.21%	6 / 16,405	VEP: MODERATE, SIFT: deleterious - score 0.02, PolyPhen: probably_damaging - score 0.989	add to survival plot
chr17:g.7673700C>A	Substitution	Splice Donor TP53 X307_splice	1 / 486,0.21%	6 / 16,405	VEP: HIGH	add to survival plot
chr17:g.7675122T>C	Substitution	Missense TP53 K164E	1 / 486,0.21%	6 / 16,405	VEP: MODERATE, SIFT: deleterious - score 0, PolyPhen: probably_damaging - score 0.964	add to survival plot
chr17:g.7670716C>A	Substitution	Splice Acceptor TP53 X332_splice	1 / 486,0.21%	2 / 16,405	VEP: HIGH	add to survival plot
chr17:g.7674217C>A	Substitution	Missense TP53 R249M	1 / 486,0.21%	11 / 16,405	VEP: MODERATE, SIFT: deleterious - score 0, PolyPhen: possibly_damaging - score 0.868	add to survival plot
chr17:g.7674225C>T	Substitution	Missense TP53 M246I	1 / 486,0.21%	3 / 16,405	VEP: MODERATE, SIFT: deleterious - score 0, PolyPhen: probably_damaging - score 0.947	add to survival plot
chr17:g.7675079_7675080insG	Insertion	Frameshift TP53 H178Pfs*3	1 / 486,0.21%	3 / 16,405	VEP: HIGH	add to survival plot
chr17:g.7674878A>T	Substitution	Missense TP53 V218E	1 / 486,0.21%	3 / 16,405	VEP: MODERATE, SIFT: deleterious - score 0, PolyPhen: probably_damaging - score 0.997	add to survival plot
chr17:g.7675153delGGGCGGGG	Deletion	Frameshift TP53 P151Rfs*27	1 / 486,0.21%	2 / 16,405	VEP: HIGH	add to survival plot
chr17:g.7673522delCAAGACTT…	Deletion	Splice Donor TP53 X331_splice	1 / 486,0.21%	1 / 16,405	VEP: HIGH	add to survival plot
chr17:g.7673764C>T	Substitution	Missense TP53 E286K	1 / 486,0.21%	19 / 16,405	VEP: MODERATE, SIFT: deleterious - score 0, PolyPhen: probably_damaging - score 0.977	add to survival plot
chr17:g.7674194G>C	Substitution	Missense TP53 L257V	1 / 486,0.21%	1 / 16,405	VEP: MODERATE, SIFT: deleterious - score 0, PolyPhen: probably_damaging - score 0.978	add to survival plot
chr17:g.7675098C>A	Substitution	Missense TP53 V172F	1 / 486,0.21%	3 / 16,405	VEP: MODERATE, SIFT: deleterious - score 0, PolyPhen: probably_damaging - score 0.998	add to survival plot
chr17:g.7673550delTTCTCCAT…	Deletion	Frameshift TP53 K320Nfs*19	1 / 486,0.21%	1 / 16,405	VEP: HIGH	add to survival plot
chr17:g.7675079_7675080insGG	Insertion	Frameshift TP53 H178Pfs*70	1 / 486,0.21%	1 / 16,405	VEP: HIGH	add to survival plot
chr17:g.7673808T>A	Substitution	Missense TP53 E271V	1 / 486,0.21%	4 / 16,405	VEP: MODERATE, SIFT: deleterious - score 0, PolyPhen: probably_damaging - score 0.999	add to survival plot
chr17:g.7675177_7675178insA	Insertion	Frameshift TP53 W146Vfs*3	1 / 486,0.21%	1 / 16,405	VEP: HIGH	add to survival plot
chr17:g.7673609C>G	Substitution	Splice Acceptor TP53 X307_splice	1 / 486,0.21%	1 / 16,405	VEP: HIGH	add to survival plot
chr17:g.7674257A>C	Substitution	Missense TP53 Y236D	1 / 486,0.21%	2 / 16,405	VEP: MODERATE, SIFT: deleterious - score 0, PolyPhen: probably_damaging - score 0.998	add to survival plot
chr17:g.7675191A>G	Substitution	Missense TP53 C141R	1 / 486,0.21%	4 / 16,405	VEP: MODERATE, SIFT: deleterious - score 0, PolyPhen: probably_damaging - score 1	add to survival plot
chr17:g.7675212A>C	Substitution	Missense TP53 F134V	1 / 486,0.21%	1 / 16,405	VEP: MODERATE, SIFT: deleterious - score 0, PolyPhen: probably_damaging - score 0.999	add to survival plot
chr17:g.7669692T>A	Substitution	Splice Acceptor TP53 X367_splice	1 / 486,0.21%	1 / 16,405	VEP: HIGH	add to survival plot
chr17:g.7674252C>G	Substitution	Missense TP53 M237I	1 / 486,0.21%	2 / 16,405	VEP: MODERATE, SIFT: deleterious - score 0, PolyPhen: probably_damaging - score 0.999	add to survival plot
chr17:g.7676097C>T	Substitution	Stop Gained TP53 W91*	1 / 486,0.21%	8 / 16,405	VEP: HIGH	add to survival plot
chr17:g.7674241G>C	Substitution	Missense TP53 S241C	1 / 486,0.21%	10 / 16,405	VEP: MODERATE, SIFT: deleterious - score 0, PolyPhen: probably_damaging - score 1	add to survival plot
chr17:g.7673772C>T	Substitution	Missense TP53 R283H	1 / 486,0.21%	2 / 16,405	VEP: MODERATE, SIFT: deleterious - score 0.01, PolyPhen: possibly_damaging - score 0.8	add to survival plot
chr17:g.7673826A>C	Substitution	Missense TP53 L265R	1 / 486,0.21%	3 / 16,405	VEP: MODERATE, SIFT: deleterious - score 0, PolyPhen: probably_damaging - score 1	add to survival plot
chr17:g.7675080delG	Deletion	Frameshift TP53 H178Tfs*69	1 / 486,0.21%	8 / 16,405	VEP: HIGH	add to survival plot
chr17:g.7674220C>A	Substitution	Missense TP53 R248L	1 / 486,0.21%	11 / 16,405	VEP: MODERATE, SIFT: deleterious - score 0, PolyPhen: probably_damaging - score 0.995	add to survival plot
chr17:g.7675113G>A	Substitution	Stop Gained TP53 Q167*	1 / 486,0.21%	8 / 16,405	VEP: HIGH	add to survival plot
chr17:g.7673706delTTAG	Deletion	Frameshift TP53 T304Sfs*40	1 / 486,0.21%	1 / 16,405	VEP: HIGH	add to survival plot
chr17:g.7675237C>T	Substitution	Splice Acceptor TP53 X126_splice	1 / 486,0.21%	17 / 16,405	VEP: HIGH	add to survival plot
chr17:g.7675187delGGGCAGGT…	Deletion	Frameshift TP53 K139Cfs*6	1 / 486,0.21%	1 / 16,405	VEP: HIGH	add to survival plot
chr17:g.7676072delGGAA	Deletion	Frameshift TP53 S99Rfs*23	1 / 486,0.21%	3 / 16,405	VEP: HIGH	add to survival plot
chr17:g.7676061_7676062insA	Insertion	Frameshift TP53 Y103Lfs*46	1 / 486,0.21%	1 / 16,405	VEP: HIGH	add to survival plot
chr17:g.7675074C>T	Substitution	Missense TP53 E180K	1 / 486,0.21%	2 / 16,405	VEP: MODERATE, SIFT: deleterious - score 0, PolyPhen: probably_damaging - score 0.989	add to survival plot
chr17:g.7675204T>A	Substitution	Missense TP53 Q136H	1 / 486,0.21%	1 / 16,405	VEP: MODERATE, SIFT: deleterious - score 0, PolyPhen: probably_damaging - score 0.995	add to survival plot
chr17:g.7673793G>T	Substitution	Missense TP53 A276D	1 / 486,0.21%	3 / 16,405	VEP: MODERATE, SIFT: deleterious - score 0, PolyPhen: probably_damaging - score 0.986	add to survival plot
chr17:g.7675994C>T	Substitution	Splice Region TP53 T125=	1 / 486,0.21%	14 / 16,405	VEP: LOW	add to survival plot
chr17:g.7676056C>A	Substitution	Missense TP53 G105C	1 / 486,0.21%	12 / 16,405	VEP: MODERATE, SIFT: deleterious - score 0, PolyPhen: probably_damaging - score 0.999	add to survival plot
chr17:g.7675076T>A	Substitution	Missense TP53 H179L	1 / 486,0.21%	3 / 16,405	VEP: MODERATE, SIFT: tolerated - score 0.12, PolyPhen: benign - score 0.396	add to survival plot
chr17:g.7676092delGGGGCCAG…	Deletion	Frameshift TP53 S90Vfs*55	1 / 486,0.21%	2 / 16,405	VEP: HIGH	add to survival plot
chr17:g.7673788G>C	Substitution	Missense TP53 P278A	1 / 486,0.21%	9 / 16,405	VEP: MODERATE, SIFT: deleterious - score 0.01, PolyPhen: probably_damaging - score 0.988	add to survival plot
chr17:g.7674185delA	Deletion	Frameshift TP53 S260Pfs*85	1 / 486,0.21%	1 / 16,405	VEP: HIGH	add to survival plot
chr17:g.7675995G>A	Substitution	Missense TP53 T125M	1 / 486,0.21%	5 / 16,405	VEP: MODERATE, SIFT: deleterious - score 0.03, PolyPhen: probably_damaging - score 0.98	add to survival plot
chr17:g.7674899delGT	Deletion	Frameshift TP53 T211Ffs*4	1 / 486,0.21%	3 / 16,405	VEP: HIGH	add to survival plot
chr17:g.7675206G>A	Substitution	Stop Gained TP53 Q136*	1 / 486,0.21%	10 / 16,405	VEP: HIGH	add to survival plot
chr17:g.7674189T>A	Substitution	Missense TP53 E258D	1 / 486,0.21%	3 / 16,405	VEP: MODERATE, SIFT: deleterious - score 0, PolyPhen: possibly_damaging - score 0.903	add to survival plot
chr17:g.7674225C>G	Substitution	Missense TP53 M246I	1 / 486,0.21%	1 / 16,405	VEP: MODERATE, SIFT: deleterious - score 0, PolyPhen: probably_damaging - score 0.947	add to survival plot
chr17:g.7676115delG	Deletion	Frameshift TP53 P85Lfs*38	1 / 486,0.21%	3 / 16,405	VEP: HIGH	add to survival plot
chr17:g.7676380_7676381insCC	Insertion	Splice Donor TP53 X32_splice	1 / 486,0.21%	1 / 16,405	VEP: HIGH	add to survival plot
chr17:g.7673791A>C	Substitution	Missense TP53 C277G	1 / 486,0.21%	1 / 16,405	VEP: MODERATE, SIFT: deleterious - score 0.04, PolyPhen: possibly_damaging - score 0.627	add to survival plot
chr17:g.7676221delT	Deletion	Frameshift TP53 I50Lfs*73	1 / 486,0.21%	1 / 16,405	VEP: HIGH	add to survival plot
chr17:g.7674914delA	Deletion	Frameshift TP53 L206Wfs*41	1 / 486,0.21%	2 / 16,405	VEP: HIGH	add to survival plot
chr17:g.7673784delCCAGGACA…	Deletion	Inframe Deletion TP53 V274_G279del	1 / 486,0.21%	1 / 16,405	VEP: MODERATE	add to survival plot
chr17:g.7674947A>T	Substitution	Missense TP53 I195N	1 / 486,0.21%	3 / 16,405	VEP: MODERATE, SIFT: deleterious - score 0, PolyPhen: probably_damaging - score 0.997	add to survival plot
chr17:g.7673578_7673579insG	Insertion	Frameshift TP53 Q317Pfs*20	1 / 486,0.21%	1 / 16,405	VEP: HIGH	add to survival plot
chr17:g.7674216C>G	Substitution	Missense TP53 R249S	1 / 486,0.21%	3 / 16,405	VEP: MODERATE, SIFT: deleterious - score 0, PolyPhen: probably_damaging - score 0.989	add to survival plot
chr17:g.7675128delTGGCCATG…	Deletion	Inframe Deletion TP53 T155_A161del	1 / 486,0.21%	1 / 16,405	VEP: MODERATE	add to survival plot
chr17:g.7675143delCG	Deletion	Frameshift TP53 V157Pfs*23	1 / 486,0.21%	1 / 16,405	VEP: HIGH	add to survival plot
chr17:g.7674944delCGGATAAG…	Deletion	Frameshift TP53 P191Qfs*51	1 / 486,0.21%	1 / 16,405	VEP: HIGH	add to survival plot
chr17:g.7675088delCGCCTCAC…	Deletion	Inframe Deletion TP53 V173_R175del	1 / 486,0.21%	1 / 16,405	VEP: MODERATE	add to survival plot
chr17:g.7673820C>G	Substitution	Missense TP53 R267P	1 / 486,0.21%	6 / 16,405	VEP: MODERATE, SIFT: deleterious - score 0, PolyPhen: probably_damaging - score 0.999	add to survival plot
chr17:g.7673752_7673753insGA	Insertion	Frameshift TP53 R290Sfs*56	1 / 486,0.21%	1 / 16,405	VEP: HIGH	add to survival plot
chr17:g.7674950A>G	Substitution	Missense TP53 L194P	1 / 486,0.21%	4 / 16,405	VEP: MODERATE, SIFT: deleterious - score 0, PolyPhen: probably_damaging - score 1	add to survival plot
chr17:g.7676119delC	Deletion	Frameshift TP53 A84Pfs*39	1 / 486,0.21%	4 / 16,405	VEP: HIGH	add to survival plot
chr17:g.7675214A>T	Substitution	Missense TP53 M133K	1 / 486,0.21%	4 / 16,405	VEP: MODERATE, SIFT: deleterious - score 0, PolyPhen: benign - score 0.061	add to survival plot
chr17:g.7676400delA	Deletion	Frameshift TP53 P27Lfs*17	1 / 486,0.21%	2 / 16,405	VEP: HIGH	add to survival plot
chr17:g.7675119G>A	Substitution	Stop Gained TP53 Q165*	1 / 486,0.21%	6 / 16,405	VEP: HIGH	add to survival plot
chr17:g.7674180C>T	Substitution	Splice Donor TP53 X261_splice	1 / 486,0.21%	10 / 16,405	VEP: HIGH	add to survival plot
chr17:g.7675131C>T	Substitution	Missense TP53 A161T	1 / 486,0.21%	11 / 16,405	VEP: MODERATE, SIFT: deleterious - score 0, PolyPhen: probably_damaging - score 0.998	add to survival plot
chr17:g.7675145C>G	Substitution	Missense TP53 R156P	1 / 486,0.21%	9 / 16,405	VEP: MODERATE, SIFT: tolerated - score 0.22, PolyPhen: possibly_damaging - score 0.876	add to survival plot
chr17:g.7674233C>T	Substitution	Missense TP53 G244S	1 / 486,0.21%	11 / 16,405	VEP: MODERATE, SIFT: deleterious - score 0, PolyPhen: probably_damaging - score 1	add to survival plot
chr17:g.7676134delCT	Deletion	Frameshift TP53 A79Sfs*69	1 / 486,0.21%	1 / 16,405	VEP: HIGH	add to survival plot
chr17:g.7670666A>G	Substitution	Missense TP53 L348S	1 / 486,0.21%	1 / 16,405	VEP: MODERATE, SIFT: deleterious - score 0, PolyPhen: probably_damaging - score 1	add to survival plot
chr17:g.7675088delCGCCTCA	Deletion	Frameshift TP53 V173Afs*72	1 / 486,0.21%	1 / 16,405	VEP: HIGH	add to survival plot
chr17:g.7675145_7675146insGGGT	Insertion	Frameshift TP53 R156Hfs*26	1 / 486,0.21%	1 / 16,405	VEP: HIGH	add to survival plot
chr17:g.7673797_7673798insAAC	Insertion	Inframe Insertion TP53 V274du	1 / 486,0.21%	1 / 16,405	VEP: MODERATE	add to survival plot
chr17:g.7674241G>A	Substitution	Missense TP53 S241F	1 / 486,0.21%	25 / 16,405	VEP: MODERATE, SIFT: deleterious - score 0, PolyPhen: probably_damaging - score 1	add to survival plot
chr17:g.7675201delCAGT	Deletion	Frameshift TP53 L137Pfs*32	1 / 486,0.21%	1 / 16,405	VEP: HIGH	add to survival plot
chr17:g.7673540delG	Deletion	Frameshift TP53 L330Ffs*15	1 / 486,0.21%	3 / 16,405	VEP: HIGH	add to survival plot
chr17:g.7676038delGACG	Deletion	Frameshift TP53 R110Wfs*12	1 / 486,0.21%	1 / 16,405	VEP: HIGH	add to survival plot
chr17:g.7676101_7676102insGG	Insertion	Frameshift TP53 S90Pfs*34	1 / 486,0.21%	1 / 16,405	VEP: HIGH	add to survival plot
chr17:g.7675084G>A	Substitution	Synonymous TP53 C176=	1 / 486,0.21%	1 / 16,405	VEP: LOW	add to survival plot
chr17:g.7675161G>T	Substitution	Missense TP53 P151T	1 / 486,0.21%	6 / 16,405	VEP: MODERATE, SIFT: deleterious - score 0, PolyPhen: possibly_damaging - score 0.683	add to survival plot
chr17:g.7676404C>G	Substitution	Splice Acceptor TP53 X25_splice	1 / 486,0.21%	1 / 16,405	VEP: HIGH	add to survival plot
chr17:g.7674203T>A	Substitution	Missense TP53 I254F	1 / 486,0.21%	1 / 16,405	VEP: MODERATE, SIFT: deleterious - score 0, PolyPhen: probably_damaging - score 0.991	add to survival plot
chr17:g.7676011T>A	Substitution	Stop Gained TP53 K120*	1 / 486,0.21%	1 / 16,405	VEP: HIGH	add to survival plot
chr17:g.7675212delACATCTTG…	Deletion	Frameshift TP53 A129Ffs*36	1 / 486,0.21%	1 / 16,405	VEP: HIGH	add to survival plot
chr17:g.7675174C>T	Substitution	Stop Gained TP53 W146*	1 / 486,0.21%	10 / 16,405	VEP: HIGH	add to survival plot
chr17:g.7676257G>A	Substitution	Stop Gained TP53 Q38*	1 / 486,0.21%	4 / 16,405	VEP: HIGH	add to survival plot
chr17:g.7675139C>T	Substitution	Missense TP53 R158H	1 / 486,0.21%	19 / 16,405	VEP: MODERATE, SIFT: tolerated - score 0.1, PolyPhen: possibly_damaging - score 0.45	add to survival plot
chr17:g.7676068T>A	Substitution	Stop Gained TP53 K101*	1 / 486,0.21%	1 / 16,405	VEP: HIGH	add to survival plot
chr17:g.7673714delCC	Deletion	Frameshift TP53 G302Efs*3	1 / 486,0.21%	1 / 16,405	VEP: HIGH	add to survival plot
chr17:g.7673534C>T	Substitution	Splice Donor TP53 X331_splice	1 / 486,0.21%	12 / 16,405	VEP: HIGH	add to survival plot
chr17:g.7674276delAC	Deletion	Frameshift TP53 C229Yfs*10	1 / 486,0.21%	7 / 16,405	VEP: HIGH	add to survival plot
chr17:g.7675161delGTGTGGAA…	Deletion	Frameshift TP53 K139Pfs*19	1 / 486,0.21%	1 / 16,405	VEP: HIGH	add to survival plot
chr17:g.7673763T>A	Substitution	Missense TP53 E286V	1 / 486,0.21%	1 / 16,405	VEP: MODERATE, SIFT: deleterious - score 0, PolyPhen: probably_damaging - score 0.987	add to survival plot
chr17:g.7673787G>T	Substitution	Missense TP53 P278H	1 / 486,0.21%	6 / 16,405	VEP: MODERATE, SIFT: deleterious - score 0, PolyPhen: probably_damaging - score 1	add to survival plot
chr17:g.7673330T>A	Substitution	Intron TP53	1 / 486,0.21%	1 / 16,405	VEP: MODIFIER	add to survival plot
chr17:g.7675094A>C	Substitution	Missense TP53 V173G	1 / 486,0.21%	2 / 16,405	VEP: MODERATE, SIFT: deleterious - score 0, PolyPhen: probably_damaging - score 0.999	add to survival plot
chr17:g.7674932delT	Deletion	Frameshift TP53 N200Ifs*47	1 / 486,0.21%	2 / 16,405	VEP: HIGH	add to survival plot
chr17:g.7674919delCTCCACAC…	Deletion	Frameshift TP53 V197Ifs*42	1 / 486,0.21%	1 / 16,405	VEP: HIGH	add to survival plot
chr17:g.7670717T>A	Substitution	Splice Acceptor TP53 X332_splice	1 / 486,0.21%	3 / 16,405	VEP: HIGH	add to survival plot
chr17:g.7670608C>T	Substitution	Splice Donor TP53 X367_splice	1 / 486,0.21%	1 / 16,405	VEP: HIGH	add to survival plot
chr17:g.7676176_7676177insG	Insertion	Frameshift TP53 R65Qfs*84	1 / 486,0.21%	1 / 16,405	VEP: HIGH	add to survival plot
chr17:g.7674889delA	Deletion	Frameshift TP53 H214Qfs*33	1 / 486,0.21%	1 / 16,405	VEP: HIGH	add to survival plot
chr17:g.7673772delCGCCGGTC…	Deletion	Frameshift TP53 G279Afs*62	1 / 486,0.21%	1 / 16,405	VEP: HIGH	add to survival plot
chr17:g.7674918A>C	Substitution	Missense TP53 Y205D	1 / 486,0.21%	4 / 16,405	VEP: MODERATE, SIFT: deleterious - score 0, PolyPhen: probably_damaging - score 0.978	add to survival plot
chr17:g.7674916A>T	Substitution	Stop Gained TP53 Y205*	1 / 486,0.21%	1 / 16,405	VEP: HIGH	add to survival plot
chr17:g.7673802delCGCACCTC…	Deletion	Inframe Deletion TP53 N268_R273del	1 / 486,0.21%	1 / 16,405	VEP: MODERATE	add to survival plot
chr17:g.7675137C>G	Substitution	Missense TP53 A159P	1 / 486,0.21%	14 / 16,405	VEP: MODERATE, SIFT: deleterious - score 0, PolyPhen: probably_damaging - score 0.995	add to survival plot
chr17:g.7674904delTC	Deletion	Frameshift TP53 R209Kfs*6	1 / 486,0.21%	12 / 16,405	VEP: HIGH	add to survival plot
chr17:g.7674211A>T	Substitution	Missense TP53 I251N	1 / 486,0.21%	2 / 16,405	VEP: MODERATE, SIFT: deleterious - score 0.03, PolyPhen: probably_damaging - score 0.94	add to survival plot
chr17:g.7674874delGG	Deletion	Frameshift TP53 P219Lfs*2	1 / 486,0.21%	1 / 16,405	VEP: HIGH	add to survival plot
chr17:g.7674232C>A	Substitution	Missense TP53 G244V	1 / 486,0.21%	4 / 16,405	VEP: MODERATE, SIFT: deleterious - score 0, PolyPhen: probably_damaging - score 1	add to survival plot
chr17:g.7674236delTGCAGGAA…	Deletion	Frameshift TP53 S240Gfs*20	1 / 486,0.21%	1 / 16,405	VEP: HIGH	add to survival plot
chr17:g.7675993C>T	Substitution	Splice Donor TP53 X125_splice	1 / 486,0.21%	10 / 16,405	VEP: HIGH	add to survival plot
chr17:g.7674213delGG	Deletion	Frameshift TP53 P250Hfs*13	1 / 486,0.21%	1 / 16,405	VEP: HIGH	add to survival plot
chr17:g.7673809C>T	Substitution	Missense TP53 E271K	1 / 486,0.21%	11 / 16,405	VEP: MODERATE, SIFT: deleterious - score 0, PolyPhen: probably_damaging - score 0.999	add to survival plot
chr17:g.7675125A>G	Substitution	Missense TP53 Y163H	1 / 486,0.21%	8 / 16,405	VEP: MODERATE, SIFT: deleterious - score 0, PolyPhen: probably_damaging - score 0.999	add to survival plot
chr17:g.7676042G>A	Substitution	Synonymous TP53 F109=	1 / 486,0.21%	1 / 16,405	VEP: LOW	add to survival plot
chr17:g.7674858C>T	Substitution	Splice Donor TP53 X224_splice	1 / 486,0.21%	9 / 16,405	VEP: HIGH	add to survival plot
chr17:g.7674917T>C	Substitution	Missense TP53 Y205C	1 / 486,0.21%	21 / 16,405	VEP: MODERATE, SIFT: deleterious - score 0, PolyPhen: probably_damaging - score 0.998	add to survival plot
chr17:g.7673821G>A	Substitution	Missense TP53 R267W	1 / 486,0.21%	9 / 16,405	VEP: MODERATE, SIFT: tolerated - score 0.05, PolyPhen: possibly_damaging - score 0.835	add to survival plot
chr17:g.7675066delGCAGCGCT…	Deletion	Inframe Deletion TP53 P177_C182del	1 / 486,0.21%	4 / 16,405	VEP: MODERATE	add to survival plot
chr17:g.7670685delG	Deletion	Frameshift TP53 R342Efs*3	1 / 486,0.21%	7 / 16,405	VEP: HIGH	add to survival plot
chr17:g.7673586G>A	Substitution	Synonymous TP53 S314=	1 / 486,0.21%	1 / 16,405	VEP: LOW	add to survival plot
chr17:g.7675138delGCGGACGC…	Deletion	Frameshift TP53 P152Rfs*22	1 / 486,0.21%	1 / 16,405	VEP: HIGH	add to survival plot
chr17:g.7675216C>G	Substitution	Missense TP53 K132N	1 / 486,0.21%	13 / 16,405	VEP: MODERATE, SIFT: deleterious - score 0, PolyPhen: probably_damaging - score 0.999	add to survival plot
chr17:g.7673765C>A	Substitution	Missense TP53 E285D	1 / 486,0.21%	2 / 16,405	VEP: MODERATE, SIFT: deleterious - score 0.03, PolyPhen: possibly_damaging - score 0.467	add to survival plot
chr17:g.7674859C>A	Substitution	Missense TP53 E224D	1 / 486,0.21%	5 / 16,405	VEP: MODERATE, SIFT: tolerated - score 0.06, PolyPhen: benign - score 0.023	add to survival plot
chr17:g.7675213delC	Deletion	Frameshift TP53 M133Ifs*37	1 / 486,0.21%	1 / 16,405	VEP: HIGH	add to survival plot
chr17:g.7675190C>A	Substitution	Missense TP53 C141F	1 / 486,0.21%	1 / 16,405	VEP: MODERATE, SIFT: deleterious - score 0, PolyPhen: probably_damaging - score 0.999	add to survival plot
chr17:g.7676041G>A	Substitution	Missense TP53 R110C	1 / 486,0.21%	4 / 16,405	VEP: MODERATE, SIFT: tolerated - score 0.14, PolyPhen: benign - score 0.047	add to survival plot
chr17:g.7675136G>A	Substitution	Missense TP53 A159V	1 / 486,0.21%	16 / 16,405	VEP: MODERATE, SIFT: deleterious - score 0, PolyPhen: possibly_damaging - score 0.772	add to survival plot
chr17:g.7676059G>A	Substitution	Stop Gained TP53 Q104*	1 / 486,0.21%	5 / 16,405	VEP: HIGH	add to survival plot
chr17:g.7670686G>C	Substitution	Missense TP53 F341L	1 / 486,0.21%	1 / 16,405	VEP: MODERATE, SIFT: tolerated - score 0.98, PolyPhen: benign - score 0.007	add to survival plot
chr17:g.7674250delC	Deletion	Frameshift TP53 C238Lfs*9	1 / 486,0.21%	1 / 16,405	VEP: HIGH	add to survival plot
chr17:g.7674887_7674888insT	Insertion	Frameshift TP53 S215Kfs*7	1 / 486,0.21%	1 / 16,405	VEP: HIGH	add to survival plot
chr17:g.7675058delCTAT	Deletion	Frameshift TP53 D184Afs*62	1 / 486,0.21%	1 / 16,405	VEP: HIGH	add to survival plot
chr17:g.7670674_7670675insT	Insertion	Frameshift TP53 N345Kfs*2	1 / 486,0.21%	1 / 16,405	VEP: HIGH	add to survival plot
chr17:g.7674937delT	Deletion	Frameshift TP53 G199Efs*48	1 / 486,0.21%	1 / 16,405	VEP: HIGH	add to survival plot
chr17:g.7674972C>T	Substitution	Splice Acceptor TP53 X187_splice	1 / 486,0.21%	14 / 16,405	VEP: HIGH	add to survival plot
chr17:g.7673779C>A	Substitution	Missense TP53 D281Y	1 / 486,0.21%	6 / 16,405	VEP: MODERATE, SIFT: deleterious - score 0, PolyPhen: probably_damaging - score 0.996	add to survival plot
chr17:g.7674895delA	Deletion	Frameshift TP53 R213Dfs*34	1 / 486,0.21%	7 / 16,405	VEP: HIGH	add to survival plot
chr17:g.7675136G>T	Substitution	Missense TP53 A159D	1 / 486,0.21%	2 / 16,405	VEP: MODERATE, SIFT: deleterious - score 0, PolyPhen: probably_damaging - score 0.983	add to survival plot
chr17:g.7674972C>G	Substitution	Splice Acceptor TP53 X187_splice	1 / 486,0.21%	6 / 16,405	VEP: HIGH	add to survival plot
chr17:g.7674947A>G	Substitution	Missense TP53 I195T	1 / 486,0.21%	33 / 16,405	VEP: MODERATE, SIFT: deleterious - score 0, PolyPhen: probably_damaging - score 0.993	add to survival plot
chr17:g.7673824C>T	Substitution	Missense TP53 G266R	1 / 486,0.21%	10 / 16,405	VEP: MODERATE, SIFT: deleterious - score 0.03, PolyPhen: probably_damaging - score 0.951	add to survival plot
chr17:g.7673707T>A	Substitution	Stop Gained TP53 K305*	1 / 486,0.21%	4 / 16,405	VEP: HIGH	add to survival plot
chr17:g.7673780T>G	Substitution	Missense TP53 R280S	1 / 486,0.21%	2 / 16,405	VEP: MODERATE, SIFT: deleterious - score 0.03, PolyPhen: possibly_damaging - score 0.843	add to survival plot
chr17:g.7674865_7674866insGGCT	Insertion	Frameshift TP53 P223Afs*3	1 / 486,0.21%	1 / 16,405	VEP: HIGH	add to survival plot
chr17:g.7673813delGCTGTTCC…	Deletion	Frameshift TP53 R267Ifs*2	1 / 486,0.21%	1 / 16,405	VEP: HIGH	add to survival plot
chr17:g.7676018delC	Deletion	Frameshift TP53 T118Qfs*5	1 / 486,0.21%	3 / 16,405	VEP: HIGH	add to survival plot
chr17:g.7673780T>A	Substitution	Missense TP53 R280S	1 / 486,0.21%	1 / 16,405	VEP: MODERATE, SIFT: deleterious - score 0.03, PolyPhen: possibly_damaging - score 0.843	add to survival plot
chr17:g.7675235T>G	Substitution	Missense TP53 Y126S	1 / 486,0.21%	2 / 16,405	VEP: MODERATE, SIFT: deleterious - score 0, PolyPhen: probably_damaging - score 0.999	add to survival plot
chr17:g.7675085C>G	Substitution	Missense TP53 C176S	1 / 486,0.21%	2 / 16,405	VEP: MODERATE, SIFT: deleterious - score 0, PolyPhen: probably_damaging - score 0.965	add to survival plot
chr17:g.7674239A>T	Substitution	Missense TP53 C242S	1 / 486,0.21%	3 / 16,405	VEP: MODERATE, SIFT: deleterious - score 0, PolyPhen: probably_damaging - score 1	add to survival plot
chr17:g.7674230C>A	Substitution	Missense TP53 G245C	1 / 486,0.21%	13 / 16,405	VEP: MODERATE, SIFT: deleterious - score 0, PolyPhen: probably_damaging - score 1	add to survival plot
chr17:g.7673796C>T	Substitution	Missense TP53 C275Y	1 / 486,0.21%	25 / 16,405	VEP: MODERATE, SIFT: deleterious - score 0, PolyPhen: probably_damaging - score 0.997	add to survival plot
chr17:g.7669614C>G	Substitution	Missense TP53 D393H	1 / 486,0.21%	1 / 16,405	VEP: MODERATE, SIFT: deleterious - score 0, PolyPhen: probably_damaging - score 0.961	add to survival plot
chr17:g.7674273delG	Deletion	Frameshift TP53 T231Pfs*16	1 / 486,0.21%	1 / 16,405	VEP: HIGH	add to survival plot

## Sheet: Sheet16
DNA Change	Type	Consequences	# Affected Cases in Cohort	# Affected Cases Across the GDC	Impact	Survival
chr17:g.7675088C>T	Substitution	Missense TP53 R175H	14 / 486,2.88%	198 / 16,405	VEP: MODERATE, SIFT: tolerated - score 0.11, PolyPhen: benign - score 0.319	add to survival plot
chr17:g.7674894G>A	Substitution	Stop Gained TP53 R213*	12 / 486,2.47%	89 / 16,405	VEP: HIGH	add to survival plot
chr17:g.7673776G>A	Substitution	Missense TP53 R282W	12 / 486,2.47%	111 / 16,405	VEP: MODERATE, SIFT: deleterious - score 0, PolyPhen: probably_damaging - score 1	add to survival plot
chr17:g.7674221G>A	Substitution	Missense TP53 R248W	10 / 486,2.06%	113 / 16,405	VEP: MODERATE, SIFT: deleterious - score 0, PolyPhen: probably_damaging - score 1	add to survival plot
chr17:g.7674945G>A	Substitution	Stop Gained TP53 R196*	9 / 486,1.85%	67 / 16,405	VEP: HIGH	add to survival plot
chr17:g.7674220C>T	Substitution	Missense TP53 R248Q	9 / 486,1.85%	154 / 16,405	VEP: MODERATE, SIFT: deleterious - score 0, PolyPhen: probably_damaging - score 0.994	add to survival plot
chr17:g.7673802C>T	Substitution	Missense TP53 R273H	9 / 486,1.85%	123 / 16,405	VEP: MODERATE, SIFT: tolerated - score 0.13, PolyPhen: possibly_damaging - score 0.643	add to survival plot
chr17:g.7674230C>T	Substitution	Missense TP53 G245S	8 / 486,1.65%	58 / 16,405	VEP: MODERATE, SIFT: deleterious - score 0, PolyPhen: probably_damaging - score 0.998	add to survival plot
chr17:g.7674872T>C	Substitution	Missense TP53 Y220C	8 / 486,1.65%	82 / 16,405	VEP: MODERATE, SIFT: deleterious - score 0, PolyPhen: probably_damaging - score 0.998	add to survival plot
chr17:g.7673728C>A	Substitution	Stop Gained TP53 E298*	7 / 486,1.44%	23 / 16,405	VEP: HIGH	add to survival plot
chr17:g.7675076T>C	Substitution	Missense TP53 H179R	7 / 486,1.44%	51 / 16,405	VEP: MODERATE, SIFT: deleterious - score 0, PolyPhen: probably_damaging - score 0.98	add to survival plot
chr17:g.7675124T>C	Substitution	Missense TP53 Y163C	6 / 486,1.23%	33 / 16,405	VEP: MODERATE, SIFT: deleterious - score 0, PolyPhen: probably_damaging - score 0.999	add to survival plot
chr17:g.7673704G>A	Substitution	Stop Gained TP53 R306*	6 / 486,1.23%	46 / 16,405	VEP: HIGH	add to survival plot
chr17:g.7675143C>A	Substitution	Missense TP53 V157F	6 / 486,1.23%	38 / 16,405	VEP: MODERATE, SIFT: deleterious - score 0, PolyPhen: probably_damaging - score 0.998	add to survival plot
chr17:g.7674953T>A	Substitution	Missense TP53 H193L	5 / 486,1.03%	14 / 16,405	VEP: MODERATE, SIFT: deleterious - score 0, PolyPhen: probably_damaging - score 1	add to survival plot
chr17:g.7673803G>A	Substitution	Missense TP53 R273C	5 / 486,1.03%	140 / 16,405	VEP: MODERATE, SIFT: deleterious - score 0, PolyPhen: probably_damaging - score 0.999	add to survival plot
chr17:g.7673788G>A	Substitution	Missense TP53 P278S	5 / 486,1.03%	16 / 16,405	VEP: MODERATE, SIFT: deleterious - score 0.03, PolyPhen: probably_damaging - score 0.984	add to survival plot
chr17:g.7675994C>A	Substitution	Splice Region TP53 T125=	5 / 486,1.03%	35 / 16,405	VEP: LOW	add to survival plot
chr17:g.7674256T>C	Substitution	Missense TP53 Y236C	4 / 486,0.82%	17 / 16,405	VEP: MODERATE, SIFT: deleterious - score 0, PolyPhen: probably_damaging - score 0.99	add to survival plot
chr17:g.7676040C>A	Substitution	Missense TP53 R110L	4 / 486,0.82%	16 / 16,405	VEP: MODERATE, SIFT: deleterious - score 0.04, PolyPhen: benign - score 0.343	add to survival plot
chr17:g.7674858C>A	Substitution	Splice Donor TP53 X224_splice	4 / 486,0.82%	8 / 16,405	VEP: HIGH	add to survival plot
chr17:g.7673740C>A	Substitution	Stop Gained TP53 E294*	4 / 486,0.82%	19 / 16,405	VEP: HIGH	add to survival plot
chr17:g.7674238C>A	Substitution	Missense TP53 C242F	4 / 486,0.82%	13 / 16,405	VEP: MODERATE, SIFT: deleterious - score 0, PolyPhen: probably_damaging - score 1	add to survival plot
chr17:g.7673806C>T	Substitution	Missense TP53 V272M	4 / 486,0.82%	24 / 16,405	VEP: MODERATE, SIFT: deleterious - score 0, PolyPhen: probably_damaging - score 0.998	add to survival plot
chr17:g.7675161G>A	Substitution	Missense TP53 P151S	3 / 486,0.62%	20 / 16,405	VEP: MODERATE, SIFT: deleterious - score 0.01, PolyPhen: possibly_damaging - score 0.798	add to survival plot
chr17:g.7673767C>T	Substitution	Missense TP53 E285K	3 / 486,0.62%	25 / 16,405	VEP: MODERATE, SIFT: deleterious - score 0, PolyPhen: probably_damaging - score 0.983	add to survival plot
chr17:g.7675085C>T	Substitution	Missense TP53 C176Y	3 / 486,0.62%	27 / 16,405	VEP: MODERATE, SIFT: deleterious - score 0, PolyPhen: probably_damaging - score 0.999	add to survival plot
chr17:g.7674292T>A	Substitution	Splice Acceptor TP53 X225_splice	3 / 486,0.62%	6 / 16,405	VEP: HIGH	add to survival plot
chr17:g.7670700G>A	Substitution	Missense TP53 R337C	3 / 486,0.62%	18 / 16,405	VEP: MODERATE, SIFT: tolerated - score 0.09, PolyPhen: benign - score 0.344	add to survival plot
chr17:g.7675095C>T	Substitution	Missense TP53 V173M	3 / 486,0.62%	19 / 16,405	VEP: MODERATE, SIFT: deleterious - score 0.02, PolyPhen: probably_damaging - score 0.952	add to survival plot
chr17:g.7674957G>A	Substitution	Stop Gained TP53 Q192*	3 / 486,0.62%	29 / 16,405	VEP: HIGH	add to survival plot
chr17:g.7675085C>A	Substitution	Missense TP53 C176F	3 / 486,0.62%	27 / 16,405	VEP: MODERATE, SIFT: deleterious - score 0, PolyPhen: probably_damaging - score 0.998	add to survival plot
chr17:g.7675182G>A	Substitution	Stop Gained TP53 Q144*	3 / 486,0.62%	11 / 16,405	VEP: HIGH	add to survival plot
chr17:g.7674229C>T	Substitution	Missense TP53 G245D	3 / 486,0.62%	21 / 16,405	VEP: MODERATE, SIFT: deleterious - score 0, PolyPhen: probably_damaging - score 0.999	add to survival plot
chr17:g.7674229C>A	Substitution	Missense TP53 G245V	3 / 486,0.62%	24 / 16,405	VEP: MODERATE, SIFT: deleterious - score 0, PolyPhen: probably_damaging - score 0.999	add to survival plot
chr17:g.7673772C>G	Substitution	Missense TP53 R283P	3 / 486,0.62%	8 / 16,405	VEP: MODERATE, SIFT: deleterious - score 0.01, PolyPhen: probably_damaging - score 0.914	add to survival plot
chr17:g.7674950A>C	Substitution	Missense TP53 L194R	3 / 486,0.62%	18 / 16,405	VEP: MODERATE, SIFT: deleterious - score 0, PolyPhen: probably_damaging - score 1	add to survival plot
chr17:g.7673537G>A	Substitution	Stop Gained TP53 Q331*	3 / 486,0.62%	27 / 16,405	VEP: HIGH	add to survival plot
chr17:g.7676203C>A	Substitution	Stop Gained TP53 E56*	3 / 486,0.62%	5 / 16,405	VEP: HIGH	add to survival plot
chr17:g.7670664C>A	Substitution	Stop Gained TP53 E349*	2 / 486,0.41%	8 / 16,405	VEP: HIGH	add to survival plot
chr17:g.7675101C>A	Substitution	Stop Gained TP53 E171*	2 / 486,0.41%	8 / 16,405	VEP: HIGH	add to survival plot
chr17:g.7674944C>G	Substitution	Missense TP53 R196P	2 / 486,0.41%	3 / 16,405	VEP: MODERATE, SIFT: deleterious - score 0, PolyPhen: probably_damaging - score 0.999	add to survival plot
chr17:g.7670699C>A	Substitution	Missense TP53 R337L	2 / 486,0.41%	15 / 16,405	VEP: MODERATE, SIFT: deleterious - score 0.01, PolyPhen: probably_damaging - score 0.946	add to survival plot
chr17:g.7674248T>C	Substitution	Missense TP53 N239D	2 / 486,0.41%	7 / 16,405	VEP: MODERATE, SIFT: deleterious - score 0, PolyPhen: probably_damaging - score 0.991	add to survival plot
chr17:g.7673544_7673545insA	Insertion	Frameshift TP53 T329Hfs*8	2 / 486,0.41%	2 / 16,405	VEP: HIGH	add to survival plot
chr17:g.7675139C>A	Substitution	Missense TP53 R158L	2 / 486,0.41%	25 / 16,405	VEP: MODERATE, SIFT: deleterious - score 0, PolyPhen: probably_damaging - score 0.988	add to survival plot
chr17:g.7674953T>G	Substitution	Missense TP53 H193P	2 / 486,0.41%	7 / 16,405	VEP: MODERATE, SIFT: deleterious - score 0, PolyPhen: probably_damaging - score 1	add to survival plot
chr17:g.7674953T>C	Substitution	Missense TP53 H193R	2 / 486,0.41%	38 / 16,405	VEP: MODERATE, SIFT: deleterious - score 0, PolyPhen: probably_damaging - score 1	add to survival plot
chr17:g.7674929A>T	Substitution	Stop Gained TP53 L201*	2 / 486,0.41%	2 / 16,405	VEP: HIGH	add to survival plot
chr17:g.7673823C>T	Substitution	Missense TP53 G266E	2 / 486,0.41%	12 / 16,405	VEP: MODERATE, SIFT: deleterious - score 0, PolyPhen: probably_damaging - score 0.999	add to survival plot
chr17:g.7675208C>A	Substitution	Missense TP53 C135F	2 / 486,0.41%	11 / 16,405	VEP: MODERATE, SIFT: deleterious - score 0, PolyPhen: probably_damaging - score 1	add to survival plot
chr17:g.7675077G>T	Substitution	Missense TP53 H179N	2 / 486,0.41%	6 / 16,405	VEP: MODERATE, SIFT: deleterious - score 0, PolyPhen: probably_damaging - score 0.991	add to survival plot
chr17:g.7675077G>A	Substitution	Missense TP53 H179Y	2 / 486,0.41%	22 / 16,405	VEP: MODERATE, SIFT: deleterious - score 0, PolyPhen: probably_damaging - score 0.991	add to survival plot
chr17:g.7675125A>T	Substitution	Missense TP53 Y163N	2 / 486,0.41%	5 / 16,405	VEP: MODERATE, SIFT: deleterious - score 0, PolyPhen: probably_damaging - score 1	add to survival plot
chr17:g.7670685G>A	Substitution	Stop Gained TP53 R342*	2 / 486,0.41%	45 / 16,405	VEP: HIGH	add to survival plot
chr17:g.7675190C>T	Substitution	Missense TP53 C141Y	2 / 486,0.41%	15 / 16,405	VEP: MODERATE, SIFT: deleterious - score 0, PolyPhen: probably_damaging - score 0.999	add to survival plot
chr17:g.7674216C>A	Substitution	Missense TP53 R249S	2 / 486,0.41%	29 / 16,405	VEP: MODERATE, SIFT: deleterious - score 0, PolyPhen: probably_damaging - score 0.989	add to survival plot
chr17:g.7675209delA	Deletion	Frameshift TP53 C135Afs*35	2 / 486,0.41%	3 / 16,405	VEP: HIGH	add to survival plot
chr17:g.7676167C>A	Substitution	Stop Gained TP53 E68*	2 / 486,0.41%	7 / 16,405	VEP: HIGH	add to survival plot
chr17:g.7674885C>T	Substitution	Missense TP53 V216M	2 / 486,0.41%	19 / 16,405	VEP: MODERATE, SIFT: deleterious - score 0, PolyPhen: probably_damaging - score 1	add to survival plot
chr17:g.7676051G>C	Substitution	Missense TP53 S106R	2 / 486,0.41%	6 / 16,405	VEP: MODERATE, SIFT: tolerated - score 0.41, PolyPhen: benign - score 0.149	add to survival plot
chr17:g.7670694C>A	Substitution	Stop Gained TP53 E339*	2 / 486,0.41%	10 / 16,405	VEP: HIGH	add to survival plot
chr17:g.7673782T>C	Substitution	Missense TP53 R280G	2 / 486,0.41%	7 / 16,405	VEP: MODERATE, SIFT: deleterious - score 0, PolyPhen: probably_damaging - score 0.98	add to survival plot
chr17:g.7674262T>C	Substitution	Missense TP53 Y234C	2 / 486,0.41%	23 / 16,405	VEP: MODERATE, SIFT: deleterious - score 0, PolyPhen: probably_damaging - score 0.98	add to survival plot
chr17:g.7674291C>T	Substitution	Splice Acceptor TP53 X225_splice	2 / 486,0.41%	8 / 16,405	VEP: HIGH	add to survival plot
chr17:g.7675160G>T	Substitution	Missense TP53 P151H	2 / 486,0.41%	8 / 16,405	VEP: MODERATE, SIFT: deleterious - score 0, PolyPhen: possibly_damaging - score 0.803	add to survival plot
chr17:g.7675157delG	Deletion	Frameshift TP53 P152Rfs*18	2 / 486,0.41%	9 / 16,405	VEP: HIGH	add to survival plot
chr17:g.7673761C>A	Substitution	Stop Gained TP53 E287*	2 / 486,0.41%	6 / 16,405	VEP: HIGH	add to survival plot
chr17:g.7674292T>C	Substitution	Splice Acceptor TP53 X225_splice	2 / 486,0.41%	17 / 16,405	VEP: HIGH	add to survival plot
chr17:g.7673610T>C	Substitution	Splice Acceptor TP53 X307_splice	2 / 486,0.41%	9 / 16,405	VEP: HIGH	add to survival plot
chr17:g.7674893C>A	Substitution	Missense TP53 R213L	2 / 486,0.41%	9 / 16,405	VEP: MODERATE, SIFT: deleterious - score 0, PolyPhen: probably_damaging - score 0.986	add to survival plot
chr17:g.7673699A>C	Substitution	Splice Donor TP53 X307_splice	2 / 486,0.41%	6 / 16,405	VEP: HIGH	add to survival plot
chr17:g.7675185C>T	Substitution	Missense TP53 V143M	2 / 486,0.41%	6 / 16,405	VEP: MODERATE, SIFT: deleterious - score 0, PolyPhen: probably_damaging - score 0.997	add to survival plot
chr17:g.7675993C>A	Substitution	Splice Donor TP53 X125_splice	2 / 486,0.41%	9 / 16,405	VEP: HIGH	add to survival plot
chr17:g.7676215G>A	Substitution	Stop Gained TP53 Q52*	2 / 486,0.41%	5 / 16,405	VEP: HIGH	add to survival plot
chr17:g.7674878A>C	Substitution	Missense TP53 V218G	2 / 486,0.41%	3 / 16,405	VEP: MODERATE, SIFT: deleterious - score 0, PolyPhen: probably_damaging - score 0.998	add to survival plot
chr17:g.7673700C>T	Substitution	Splice Donor TP53 X307_splice	2 / 486,0.41%	7 / 16,405	VEP: HIGH	add to survival plot
chr17:g.7670703C>A	Substitution	Stop Gained TP53 E336*	2 / 486,0.41%	8 / 16,405	VEP: HIGH	add to survival plot
chr17:g.7674250C>A	Substitution	Missense TP53 C238F	2 / 486,0.41%	17 / 16,405	VEP: MODERATE, SIFT: deleterious - score 0, PolyPhen: probably_damaging - score 1	add to survival plot
chr17:g.7676152_7676153insG	Insertion	Frameshift TP53 V73Rfs*76	2 / 486,0.41%	7 / 16,405	VEP: HIGH	add to survival plot
chr17:g.7673535C>A	Substitution	Missense TP53 Q331H	2 / 486,0.41%	4 / 16,405	VEP: MODERATE, SIFT: tolerated - score 0.13, PolyPhen: benign - score 0.052	add to survival plot
chr17:g.7676055C>A	Substitution	Missense TP53 G105V	2 / 486,0.41%	6 / 16,405	VEP: MODERATE, SIFT: deleterious - score 0, PolyPhen: probably_damaging - score 0.998	add to survival plot
chr17:g.7673535C>T	Substitution	Splice Region TP53 Q331=	2 / 486,0.41%	3 / 16,405	VEP: LOW	add to survival plot
chr17:g.7676381C>A	Substitution	Splice Donor TP53 X32_splice	2 / 486,0.41%	4 / 16,405	VEP: HIGH	add to survival plot
chr17:g.7674859C>T	Substitution	Splice Region TP53 E224=	2 / 486,0.41%	7 / 16,405	VEP: LOW	add to survival plot
chr17:g.7674238C>T	Substitution	Missense TP53 C242Y	2 / 486,0.41%	6 / 16,405	VEP: MODERATE, SIFT: deleterious - score 0, PolyPhen: probably_damaging - score 1	add to survival plot
chr17:g.7675232G>T	Substitution	Missense TP53 S127Y	2 / 486,0.41%	10 / 16,405	VEP: MODERATE, SIFT: deleterious - score 0, PolyPhen: probably_damaging - score 1	add to survival plot
chr17:g.7676196delG	Deletion	Frameshift TP53 P58Qfs*65	2 / 486,0.41%	3 / 16,405	VEP: HIGH	add to survival plot
chr17:g.7674921C>A	Substitution	Stop Gained TP53 E204*	1 / 486,0.21%	11 / 16,405	VEP: HIGH	add to survival plot
chr17:g.7675156delC	Deletion	Frameshift TP53 G154Afs*16	1 / 486,0.21%	3 / 16,405	VEP: HIGH	add to survival plot
chr17:g.7676380A>C	Substitution	Splice Donor TP53 X32_splice	1 / 486,0.21%	3 / 16,405	VEP: HIGH	add to survival plot
chr17:g.7673590_7673591insTGGTGTTG	Insertion	Frameshift TP53 S313Tfs*35	1 / 486,0.21%	1 / 16,405	VEP: HIGH	add to survival plot
chr17:g.7675232G>A	Substitution	Missense TP53 S127F	1 / 486,0.21%	15 / 16,405	VEP: MODERATE, SIFT: deleterious - score 0, PolyPhen: probably_damaging - score 1	add to survival plot
chr17:g.7669691C>T	Substitution	Splice Acceptor TP53 X367_splice	1 / 486,0.21%	1 / 16,405	VEP: HIGH	add to survival plot
chr17:g.7674948T>A	Substitution	Missense TP53 I195F	1 / 486,0.21%	8 / 16,405	VEP: MODERATE, SIFT: deleterious - score 0, PolyPhen: probably_damaging - score 0.984	add to survival plot
chr17:g.7673764C>A	Substitution	Stop Gained TP53 E286*	1 / 486,0.21%	5 / 16,405	VEP: HIGH	add to survival plot
chr17:g.7676261delC	Deletion	Frameshift TP53 S37Pfs*7	1 / 486,0.21%	1 / 16,405	VEP: HIGH	add to survival plot
chr17:g.7670682C>A	Substitution	Stop Gained TP53 E343*	1 / 486,0.21%	7 / 16,405	VEP: HIGH	add to survival plot
chr17:g.7676096C>T	Substitution	Stop Gained TP53 W91*	1 / 486,0.21%	11 / 16,405	VEP: HIGH	add to survival plot
chr17:g.7675151delC	Deletion	Frameshift TP53 G154Afs*16	1 / 486,0.21%	7 / 16,405	VEP: HIGH	add to survival plot
chr17:g.7676273C>T	Substitution	Splice Acceptor TP53 X33_splice	1 / 486,0.21%	7 / 16,405	VEP: HIGH	add to survival plot
chr17:g.7673730delT	Deletion	Frameshift TP53 H297Pfs*48	1 / 486,0.21%	1 / 16,405	VEP: HIGH	add to survival plot
chr17:g.7675115G>C	Substitution	Stop Gained TP53 S166*	1 / 486,0.21%	3 / 16,405	VEP: HIGH	add to survival plot
chr17:g.7675123G>C	Substitution	Stop Gained TP53 Y163*	1 / 486,0.21%	1 / 16,405	VEP: HIGH	add to survival plot
chr17:g.7674291C>G	Substitution	Splice Acceptor TP53 X225_splice	1 / 486,0.21%	3 / 16,405	VEP: HIGH	add to survival plot
chr17:g.7674954G>A	Substitution	Missense TP53 H193Y	1 / 486,0.21%	14 / 16,405	VEP: MODERATE, SIFT: deleterious - score 0, PolyPhen: probably_damaging - score 1	add to survival plot
chr17:g.7673787G>A	Substitution	Missense TP53 P278L	1 / 486,0.21%	7 / 16,405	VEP: MODERATE, SIFT: deleterious - score 0, PolyPhen: probably_damaging - score 1	add to survival plot
chr17:g.7674196G>A	Substitution	Missense TP53 T256I	1 / 486,0.21%	3 / 16,405	VEP: MODERATE, SIFT: deleterious - score 0, PolyPhen: probably_damaging - score 1	add to survival plot
chr17:g.7675145_7675146insG	Insertion	Frameshift TP53 R156Pfs*25	1 / 486,0.21%	1 / 16,405	VEP: HIGH	add to survival plot
chr17:g.7675994C>G	Substitution	Splice Region TP53 T125=	1 / 486,0.21%	3 / 16,405	VEP: LOW	add to survival plot
chr17:g.7676003delCA	Deletion	Frameshift TP53 V122Dfs*26	1 / 486,0.21%	11 / 16,405	VEP: HIGH	add to survival plot
chr17:g.7674198_7674199insA	Insertion	Frameshift TP53 T256Hfs*8	1 / 486,0.21%	1 / 16,405	VEP: HIGH	add to survival plot
chr17:g.7673838C>A	Substitution	Splice Acceptor TP53 X261_splice	1 / 486,0.21%	4 / 16,405	VEP: HIGH	add to survival plot
chr17:g.7675102C>A	Substitution	Synonymous TP53 T170=	1 / 486,0.21%	1 / 16,405	VEP: LOW	add to survival plot
chr17:g.7675188delGGCAGGTC…	Deletion	Inframe Deletion TP53 K139_P142...	1 / 486,0.21%	1 / 16,405	VEP: MODERATE	add to survival plot
chr17:g.7676385delA	Deletion	Frameshift TP53 L32Cfs*12	1 / 486,0.21%	1 / 16,405	VEP: HIGH	add to survival plot
chr17:g.7675052C>A	Substitution	Splice Donor TP53 X187_splice	1 / 486,0.21%	11 / 16,405	VEP: HIGH	add to survival plot
chr17:g.7673738delCTCCCCTT…	Deletion	Inframe Deletion TP53 E286_E294del	1 / 486,0.21%	1 / 16,405	VEP: MODERATE	add to survival plot
chr17:g.7674916_7674917insT	Insertion	Stop Gained TP53 Y205*	1 / 486,0.21%	1 / 16,405	VEP: HIGH	add to survival plot
chr17:g.7674268delATGGTGGT…	Deletion	Frameshift TP53 C229Pfs*7	1 / 486,0.21%	1 / 16,405	VEP: HIGH	add to survival plot
chr17:g.7673767C>A	Substitution	Stop Gained TP53 E285*	1 / 486,0.21%	7 / 16,405	VEP: HIGH	add to survival plot
chr17:g.7674862_7674863insT	Insertion	Frameshift TP53 E224*	1 / 486,0.21%	1 / 16,405	VEP: HIGH	add to survival plot
chr17:g.7673825C>A	Substitution	Synonymous TP53 L265=	1 / 486,0.21%	1 / 16,405	VEP: LOW	add to survival plot
chr17:g.7673744delT	Deletion	Frameshift TP53 E294Sfs*51	1 / 486,0.21%	2 / 16,405	VEP: HIGH	add to survival plot
chr17:g.7674949delA	Deletion	Frameshift TP53 I195Sfs*52	1 / 486,0.21%	2 / 16,405	VEP: HIGH	add to survival plot
chr17:g.7675051A>C	Substitution	Splice Donor TP53 X187_splice	1 / 486,0.21%	3 / 16,405	VEP: HIGH	add to survival plot
chr17:g.7674188C>T	Substitution	Missense TP53 D259N	1 / 486,0.21%	1 / 16,405	VEP: MODERATE, SIFT: tolerated - score 0.25, PolyPhen: benign - score 0.031	add to survival plot
chr17:g.7675992A>T	Substitution	Splice Donor TP53 X125_splice	1 / 486,0.21%	3 / 16,405	VEP: HIGH	add to survival plot
chr17:g.7674893C>G	Substitution	Missense TP53 R213P	1 / 486,0.21%	3 / 16,405	VEP: MODERATE, SIFT: deleterious - score 0, PolyPhen: probably_damaging - score 0.999	add to survival plot
chr17:g.7674252C>T	Substitution	Missense TP53 M237I	1 / 486,0.21%	17 / 16,405	VEP: MODERATE, SIFT: deleterious - score 0, PolyPhen: probably_damaging - score 0.999	add to survival plot
chr17:g.7675235T>C	Substitution	Missense TP53 Y126C	1 / 486,0.21%	4 / 16,405	VEP: MODERATE, SIFT: deleterious - score 0, PolyPhen: probably_damaging - score 1	add to survival plot
chr17:g.7674251A>T	Substitution	Missense TP53 C238S	1 / 486,0.21%	1 / 16,405	VEP: MODERATE, SIFT: deleterious - score 0, PolyPhen: probably_damaging - score 1	add to survival plot
chr17:g.7674923delA	Deletion	Frameshift TP53 V203Gfs*44	1 / 486,0.21%	1 / 16,405	VEP: HIGH	add to survival plot
chr17:g.7674254T>C	Substitution	Missense TP53 M237V	1 / 486,0.21%	4 / 16,405	VEP: MODERATE, SIFT: deleterious - score 0, PolyPhen: probably_damaging - score 0.999	add to survival plot
chr17:g.7675202A>T	Substitution	Missense TP53 L137Q	1 / 486,0.21%	1 / 16,405	VEP: MODERATE, SIFT: deleterious - score 0, PolyPhen: probably_damaging - score 0.995	add to survival plot
chr17:g.7675095C>A	Substitution	Missense TP53 V173L	1 / 486,0.21%	13 / 16,405	VEP: MODERATE, SIFT: deleterious - score 0, PolyPhen: possibly_damaging - score 0.827	add to survival plot
chr17:g.7675109T>A	Substitution	Missense TP53 H168L	1 / 486,0.21%	1 / 16,405	VEP: MODERATE, SIFT: deleterious - score 0, PolyPhen: possibly_damaging - score 0.661	add to survival plot
chr17:g.7674226A>T	Substitution	Missense TP53 M246K	1 / 486,0.21%	1 / 16,405	VEP: MODERATE, SIFT: deleterious - score 0, PolyPhen: probably_damaging - score 1	add to survival plot
chr17:g.7673777_7673778insTCTC	Insertion	Frameshift TP53 D281Efs*26	1 / 486,0.21%	1 / 16,405	VEP: HIGH	add to survival plot
chr17:g.7675076T>G	Substitution	Missense TP53 H179P	1 / 486,0.21%	1 / 16,405	VEP: MODERATE, SIFT: deleterious - score 0.01, PolyPhen: possibly_damaging - score 0.594	add to survival plot
chr17:g.7676060G>C	Substitution	Stop Gained TP53 Y103*	1 / 486,0.21%	1 / 16,405	VEP: HIGH	add to survival plot
chr17:g.7674913delCAAATACT…	Deletion	Inframe Deletion TP53 R202_L206del	1 / 486,0.21%	1 / 16,405	VEP: MODERATE	add to survival plot
chr17:g.7673764C>G	Substitution	Missense TP53 E286Q	1 / 486,0.21%	5 / 16,405	VEP: MODERATE, SIFT: deleterious - score 0, PolyPhen: probably_damaging - score 0.983	add to survival plot
chr17:g.7674949_7674950insAG	Insertion	Frameshift TP53 I195Lfs*53	1 / 486,0.21%	1 / 16,405	VEP: HIGH	add to survival plot
chr17:g.7675123_7675124insTAGA	Insertion	Frameshift TP53 K164Lfs*18	1 / 486,0.21%	1 / 16,405	VEP: HIGH	add to survival plot
chr17:g.7675205T>G	Substitution	Missense TP53 Q136P	1 / 486,0.21%	2 / 16,405	VEP: MODERATE, SIFT: deleterious - score 0, PolyPhen: probably_damaging - score 0.998	add to survival plot
chr17:g.7674190T>G	Substitution	Missense TP53 E258A	1 / 486,0.21%	1 / 16,405	VEP: MODERATE, SIFT: deleterious - score 0, PolyPhen: probably_damaging - score 1	add to survival plot
chr17:g.7673687delTCCTGCTT…	Deletion	Splice Donor TP53 X306_splice	1 / 486,0.21%	1 / 16,405	VEP: HIGH	add to survival plot
chr17:g.7675229delG	Deletion	Frameshift TP53 P128Lfs*42	1 / 486,0.21%	6 / 16,405	VEP: HIGH	add to survival plot
chr17:g.7676054G>A	Substitution	Synonymous TP53 G105=	1 / 486,0.21%	1 / 16,405	VEP: LOW	add to survival plot
chr17:g.7676594T>C	Substitution	Start Lost TP53 M1?	1 / 486,0.21%	1 / 16,405	VEP: HIGH, SIFT: deleterious_low_confidence - score 0.01, PolyPhen: benign - score 0.036	add to survival plot
chr17:g.7675086A>T	Substitution	Missense TP53 C176S	1 / 486,0.21%	3 / 16,405	VEP: MODERATE, SIFT: deleterious - score 0, PolyPhen: probably_damaging - score 0.965	add to survival plot
chr17:g.7673781C>T	Substitution	Missense TP53 R280K	1 / 486,0.21%	22 / 16,405	VEP: MODERATE, SIFT: deleterious - score 0.04, PolyPhen: probably_damaging - score 0.925	add to survival plot
chr17:g.7675052C>T	Substitution	Splice Donor TP53 X187_splice	1 / 486,0.21%	12 / 16,405	VEP: HIGH	add to survival plot
chr17:g.7673821G>C	Substitution	Missense TP53 R267G	1 / 486,0.21%	2 / 16,405	VEP: MODERATE, SIFT: deleterious - score 0, PolyPhen: probably_damaging - score 0.995	add to survival plot
chr17:g.7674936C>A	Substitution	Stop Gained TP53 G199*	1 / 486,0.21%	2 / 16,405	VEP: HIGH	add to survival plot
chr17:g.7674899G>A	Substitution	Missense TP53 T211I	1 / 486,0.21%	6 / 16,405	VEP: MODERATE, SIFT: deleterious - score 0.02, PolyPhen: probably_damaging - score 0.989	add to survival plot
chr17:g.7673700C>A	Substitution	Splice Donor TP53 X307_splice	1 / 486,0.21%	6 / 16,405	VEP: HIGH	add to survival plot
chr17:g.7675122T>C	Substitution	Missense TP53 K164E	1 / 486,0.21%	6 / 16,405	VEP: MODERATE, SIFT: deleterious - score 0, PolyPhen: probably_damaging - score 0.964	add to survival plot
chr17:g.7670716C>A	Substitution	Splice Acceptor TP53 X332_splice	1 / 486,0.21%	2 / 16,405	VEP: HIGH	add to survival plot
chr17:g.7674217C>A	Substitution	Missense TP53 R249M	1 / 486,0.21%	11 / 16,405	VEP: MODERATE, SIFT: deleterious - score 0, PolyPhen: possibly_damaging - score 0.868	add to survival plot
chr17:g.7674225C>T	Substitution	Missense TP53 M246I	1 / 486,0.21%	3 / 16,405	VEP: MODERATE, SIFT: deleterious - score 0, PolyPhen: probably_damaging - score 0.947	add to survival plot
chr17:g.7675079_7675080insG	Insertion	Frameshift TP53 H178Pfs*3	1 / 486,0.21%	3 / 16,405	VEP: HIGH	add to survival plot
chr17:g.7674878A>T	Substitution	Missense TP53 V218E	1 / 486,0.21%	3 / 16,405	VEP: MODERATE, SIFT: deleterious - score 0, PolyPhen: probably_damaging - score 0.997	add to survival plot
chr17:g.7675153delGGGCGGGG	Deletion	Frameshift TP53 P151Rfs*27	1 / 486,0.21%	2 / 16,405	VEP: HIGH	add to survival plot
chr17:g.7673522delCAAGACTT…	Deletion	Splice Donor TP53 X331_splice	1 / 486,0.21%	1 / 16,405	VEP: HIGH	add to survival plot
chr17:g.7673764C>T	Substitution	Missense TP53 E286K	1 / 486,0.21%	19 / 16,405	VEP: MODERATE, SIFT: deleterious - score 0, PolyPhen: probably_damaging - score 0.977	add to survival plot
chr17:g.7674194G>C	Substitution	Missense TP53 L257V	1 / 486,0.21%	1 / 16,405	VEP: MODERATE, SIFT: deleterious - score 0, PolyPhen: probably_damaging - score 0.978	add to survival plot
chr17:g.7675098C>A	Substitution	Missense TP53 V172F	1 / 486,0.21%	3 / 16,405	VEP: MODERATE, SIFT: deleterious - score 0, PolyPhen: probably_damaging - score 0.998	add to survival plot
chr17:g.7673550delTTCTCCAT…	Deletion	Frameshift TP53 K320Nfs*19	1 / 486,0.21%	1 / 16,405	VEP: HIGH	add to survival plot
chr17:g.7675079_7675080insGG	Insertion	Frameshift TP53 H178Pfs*70	1 / 486,0.21%	1 / 16,405	VEP: HIGH	add to survival plot
chr17:g.7673808T>A	Substitution	Missense TP53 E271V	1 / 486,0.21%	4 / 16,405	VEP: MODERATE, SIFT: deleterious - score 0, PolyPhen: probably_damaging - score 0.999	add to survival plot
chr17:g.7675177_7675178insA	Insertion	Frameshift TP53 W146Vfs*3	1 / 486,0.21%	1 / 16,405	VEP: HIGH	add to survival plot
chr17:g.7673609C>G	Substitution	Splice Acceptor TP53 X307_splice	1 / 486,0.21%	1 / 16,405	VEP: HIGH	add to survival plot
chr17:g.7674257A>C	Substitution	Missense TP53 Y236D	1 / 486,0.21%	2 / 16,405	VEP: MODERATE, SIFT: deleterious - score 0, PolyPhen: probably_damaging - score 0.998	add to survival plot
chr17:g.7675191A>G	Substitution	Missense TP53 C141R	1 / 486,0.21%	4 / 16,405	VEP: MODERATE, SIFT: deleterious - score 0, PolyPhen: probably_damaging - score 1	add to survival plot
chr17:g.7675212A>C	Substitution	Missense TP53 F134V	1 / 486,0.21%	1 / 16,405	VEP: MODERATE, SIFT: deleterious - score 0, PolyPhen: probably_damaging - score 0.999	add to survival plot
chr17:g.7669692T>A	Substitution	Splice Acceptor TP53 X367_splice	1 / 486,0.21%	1 / 16,405	VEP: HIGH	add to survival plot
chr17:g.7674252C>G	Substitution	Missense TP53 M237I	1 / 486,0.21%	2 / 16,405	VEP: MODERATE, SIFT: deleterious - score 0, PolyPhen: probably_damaging - score 0.999	add to survival plot
chr17:g.7676097C>T	Substitution	Stop Gained TP53 W91*	1 / 486,0.21%	8 / 16,405	VEP: HIGH	add to survival plot
chr17:g.7674241G>C	Substitution	Missense TP53 S241C	1 / 486,0.21%	10 / 16,405	VEP: MODERATE, SIFT: deleterious - score 0, PolyPhen: probably_damaging - score 1	add to survival plot
chr17:g.7673772C>T	Substitution	Missense TP53 R283H	1 / 486,0.21%	2 / 16,405	VEP: MODERATE, SIFT: deleterious - score 0.01, PolyPhen: possibly_damaging - score 0.8	add to survival plot
chr17:g.7673826A>C	Substitution	Missense TP53 L265R	1 / 486,0.21%	3 / 16,405	VEP: MODERATE, SIFT: deleterious - score 0, PolyPhen: probably_damaging - score 1	add to survival plot
chr17:g.7675080delG	Deletion	Frameshift TP53 H178Tfs*69	1 / 486,0.21%	8 / 16,405	VEP: HIGH	add to survival plot
chr17:g.7674220C>A	Substitution	Missense TP53 R248L	1 / 486,0.21%	11 / 16,405	VEP: MODERATE, SIFT: deleterious - score 0, PolyPhen: probably_damaging - score 0.995	add to survival plot
chr17:g.7675113G>A	Substitution	Stop Gained TP53 Q167*	1 / 486,0.21%	8 / 16,405	VEP: HIGH	add to survival plot
chr17:g.7673706delTTAG	Deletion	Frameshift TP53 T304Sfs*40	1 / 486,0.21%	1 / 16,405	VEP: HIGH	add to survival plot
chr17:g.7675237C>T	Substitution	Splice Acceptor TP53 X126_splice	1 / 486,0.21%	17 / 16,405	VEP: HIGH	add to survival plot
chr17:g.7675187delGGGCAGGT…	Deletion	Frameshift TP53 K139Cfs*6	1 / 486,0.21%	1 / 16,405	VEP: HIGH	add to survival plot
chr17:g.7676072delGGAA	Deletion	Frameshift TP53 S99Rfs*23	1 / 486,0.21%	3 / 16,405	VEP: HIGH	add to survival plot
chr17:g.7676061_7676062insA	Insertion	Frameshift TP53 Y103Lfs*46	1 / 486,0.21%	1 / 16,405	VEP: HIGH	add to survival plot
chr17:g.7675074C>T	Substitution	Missense TP53 E180K	1 / 486,0.21%	2 / 16,405	VEP: MODERATE, SIFT: deleterious - score 0, PolyPhen: probably_damaging - score 0.989	add to survival plot
chr17:g.7675204T>A	Substitution	Missense TP53 Q136H	1 / 486,0.21%	1 / 16,405	VEP: MODERATE, SIFT: deleterious - score 0, PolyPhen: probably_damaging - score 0.995	add to survival plot
chr17:g.7673793G>T	Substitution	Missense TP53 A276D	1 / 486,0.21%	3 / 16,405	VEP: MODERATE, SIFT: deleterious - score 0, PolyPhen: probably_damaging - score 0.986	add to survival plot
chr17:g.7675994C>T	Substitution	Splice Region TP53 T125=	1 / 486,0.21%	14 / 16,405	VEP: LOW	add to survival plot
chr17:g.7676056C>A	Substitution	Missense TP53 G105C	1 / 486,0.21%	12 / 16,405	VEP: MODERATE, SIFT: deleterious - score 0, PolyPhen: probably_damaging - score 0.999	add to survival plot
chr17:g.7675076T>A	Substitution	Missense TP53 H179L	1 / 486,0.21%	3 / 16,405	VEP: MODERATE, SIFT: tolerated - score 0.12, PolyPhen: benign - score 0.396	add to survival plot
chr17:g.7676092delGGGGCCAG…	Deletion	Frameshift TP53 S90Vfs*55	1 / 486,0.21%	2 / 16,405	VEP: HIGH	add to survival plot
chr17:g.7673788G>C	Substitution	Missense TP53 P278A	1 / 486,0.21%	9 / 16,405	VEP: MODERATE, SIFT: deleterious - score 0.01, PolyPhen: probably_damaging - score 0.988	add to survival plot
chr17:g.7674185delA	Deletion	Frameshift TP53 S260Pfs*85	1 / 486,0.21%	1 / 16,405	VEP: HIGH	add to survival plot
chr17:g.7675995G>A	Substitution	Missense TP53 T125M	1 / 486,0.21%	5 / 16,405	VEP: MODERATE, SIFT: deleterious - score 0.03, PolyPhen: probably_damaging - score 0.98	add to survival plot
chr17:g.7674899delGT	Deletion	Frameshift TP53 T211Ffs*4	1 / 486,0.21%	3 / 16,405	VEP: HIGH	add to survival plot
chr17:g.7675206G>A	Substitution	Stop Gained TP53 Q136*	1 / 486,0.21%	10 / 16,405	VEP: HIGH	add to survival plot
chr17:g.7674189T>A	Substitution	Missense TP53 E258D	1 / 486,0.21%	3 / 16,405	VEP: MODERATE, SIFT: deleterious - score 0, PolyPhen: possibly_damaging - score 0.903	add to survival plot
chr17:g.7674225C>G	Substitution	Missense TP53 M246I	1 / 486,0.21%	1 / 16,405	VEP: MODERATE, SIFT: deleterious - score 0, PolyPhen: probably_damaging - score 0.947	add to survival plot
chr17:g.7676115delG	Deletion	Frameshift TP53 P85Lfs*38	1 / 486,0.21%	3 / 16,405	VEP: HIGH	add to survival plot
chr17:g.7676380_7676381insCC	Insertion	Splice Donor TP53 X32_splice	1 / 486,0.21%	1 / 16,405	VEP: HIGH	add to survival plot
chr17:g.7673791A>C	Substitution	Missense TP53 C277G	1 / 486,0.21%	1 / 16,405	VEP: MODERATE, SIFT: deleterious - score 0.04, PolyPhen: possibly_damaging - score 0.627	add to survival plot
chr17:g.7676221delT	Deletion	Frameshift TP53 I50Lfs*73	1 / 486,0.21%	1 / 16,405	VEP: HIGH	add to survival plot
chr17:g.7674914delA	Deletion	Frameshift TP53 L206Wfs*41	1 / 486,0.21%	2 / 16,405	VEP: HIGH	add to survival plot
chr17:g.7673784delCCAGGACA…	Deletion	Inframe Deletion TP53 V274_G279del	1 / 486,0.21%	1 / 16,405	VEP: MODERATE	add to survival plot
chr17:g.7674947A>T	Substitution	Missense TP53 I195N	1 / 486,0.21%	3 / 16,405	VEP: MODERATE, SIFT: deleterious - score 0, PolyPhen: probably_damaging - score 0.997	add to survival plot
chr17:g.7673578_7673579insG	Insertion	Frameshift TP53 Q317Pfs*20	1 / 486,0.21%	1 / 16,405	VEP: HIGH	add to survival plot
chr17:g.7674216C>G	Substitution	Missense TP53 R249S	1 / 486,0.21%	3 / 16,405	VEP: MODERATE, SIFT: deleterious - score 0, PolyPhen: probably_damaging - score 0.989	add to survival plot
chr17:g.7675128delTGGCCATG…	Deletion	Inframe Deletion TP53 T155_A161del	1 / 486,0.21%	1 / 16,405	VEP: MODERATE	add to survival plot
chr17:g.7675143delCG	Deletion	Frameshift TP53 V157Pfs*23	1 / 486,0.21%	1 / 16,405	VEP: HIGH	add to survival plot
chr17:g.7674944delCGGATAAG…	Deletion	Frameshift TP53 P191Qfs*51	1 / 486,0.21%	1 / 16,405	VEP: HIGH	add to survival plot
chr17:g.7675088delCGCCTCAC…	Deletion	Inframe Deletion TP53 V173_R175del	1 / 486,0.21%	1 / 16,405	VEP: MODERATE	add to survival plot
chr17:g.7673820C>G	Substitution	Missense TP53 R267P	1 / 486,0.21%	6 / 16,405	VEP: MODERATE, SIFT: deleterious - score 0, PolyPhen: probably_damaging - score 0.999	add to survival plot
chr17:g.7673752_7673753insGA	Insertion	Frameshift TP53 R290Sfs*56	1 / 486,0.21%	1 / 16,405	VEP: HIGH	add to survival plot
chr17:g.7674950A>G	Substitution	Missense TP53 L194P	1 / 486,0.21%	4 / 16,405	VEP: MODERATE, SIFT: deleterious - score 0, PolyPhen: probably_damaging - score 1	add to survival plot
chr17:g.7676119delC	Deletion	Frameshift TP53 A84Pfs*39	1 / 486,0.21%	4 / 16,405	VEP: HIGH	add to survival plot
chr17:g.7675214A>T	Substitution	Missense TP53 M133K	1 / 486,0.21%	4 / 16,405	VEP: MODERATE, SIFT: deleterious - score 0, PolyPhen: benign - score 0.061	add to survival plot
chr17:g.7676400delA	Deletion	Frameshift TP53 P27Lfs*17	1 / 486,0.21%	2 / 16,405	VEP: HIGH	add to survival plot
chr17:g.7675119G>A	Substitution	Stop Gained TP53 Q165*	1 / 486,0.21%	6 / 16,405	VEP: HIGH	add to survival plot
chr17:g.7674180C>T	Substitution	Splice Donor TP53 X261_splice	1 / 486,0.21%	10 / 16,405	VEP: HIGH	add to survival plot
chr17:g.7675131C>T	Substitution	Missense TP53 A161T	1 / 486,0.21%	11 / 16,405	VEP: MODERATE, SIFT: deleterious - score 0, PolyPhen: probably_damaging - score 0.998	add to survival plot
chr17:g.7675145C>G	Substitution	Missense TP53 R156P	1 / 486,0.21%	9 / 16,405	VEP: MODERATE, SIFT: tolerated - score 0.22, PolyPhen: possibly_damaging - score 0.876	add to survival plot
chr17:g.7674233C>T	Substitution	Missense TP53 G244S	1 / 486,0.21%	11 / 16,405	VEP: MODERATE, SIFT: deleterious - score 0, PolyPhen: probably_damaging - score 1	add to survival plot
chr17:g.7676134delCT	Deletion	Frameshift TP53 A79Sfs*69	1 / 486,0.21%	1 / 16,405	VEP: HIGH	add to survival plot
chr17:g.7670666A>G	Substitution	Missense TP53 L348S	1 / 486,0.21%	1 / 16,405	VEP: MODERATE, SIFT: deleterious - score 0, PolyPhen: probably_damaging - score 1	add to survival plot
chr17:g.7675088delCGCCTCA	Deletion	Frameshift TP53 V173Afs*72	1 / 486,0.21%	1 / 16,405	VEP: HIGH	add to survival plot
chr17:g.7675145_7675146insGGGT	Insertion	Frameshift TP53 R156Hfs*26	1 / 486,0.21%	1 / 16,405	VEP: HIGH	add to survival plot
chr17:g.7673797_7673798insAAC	Insertion	Inframe Insertion TP53 V274du	1 / 486,0.21%	1 / 16,405	VEP: MODERATE	add to survival plot
chr17:g.7674241G>A	Substitution	Missense TP53 S241F	1 / 486,0.21%	25 / 16,405	VEP: MODERATE, SIFT: deleterious - score 0, PolyPhen: probably_damaging - score 1	add to survival plot
chr17:g.7675201delCAGT	Deletion	Frameshift TP53 L137Pfs*32	1 / 486,0.21%	1 / 16,405	VEP: HIGH	add to survival plot
chr17:g.7673540delG	Deletion	Frameshift TP53 L330Ffs*15	1 / 486,0.21%	3 / 16,405	VEP: HIGH	add to survival plot
chr17:g.7676038delGACG	Deletion	Frameshift TP53 R110Wfs*12	1 / 486,0.21%	1 / 16,405	VEP: HIGH	add to survival plot
chr17:g.7676101_7676102insGG	Insertion	Frameshift TP53 S90Pfs*34	1 / 486,0.21%	1 / 16,405	VEP: HIGH	add to survival plot
chr17:g.7675084G>A	Substitution	Synonymous TP53 C176=	1 / 486,0.21%	1 / 16,405	VEP: LOW	add to survival plot
chr17:g.7675161G>T	Substitution	Missense TP53 P151T	1 / 486,0.21%	6 / 16,405	VEP: MODERATE, SIFT: deleterious - score 0, PolyPhen: possibly_damaging - score 0.683	add to survival plot
chr17:g.7676404C>G	Substitution	Splice Acceptor TP53 X25_splice	1 / 486,0.21%	1 / 16,405	VEP: HIGH	add to survival plot
chr17:g.7674203T>A	Substitution	Missense TP53 I254F	1 / 486,0.21%	1 / 16,405	VEP: MODERATE, SIFT: deleterious - score 0, PolyPhen: probably_damaging - score 0.991	add to survival plot
chr17:g.7676011T>A	Substitution	Stop Gained TP53 K120*	1 / 486,0.21%	1 / 16,405	VEP: HIGH	add to survival plot
chr17:g.7675212delACATCTTG…	Deletion	Frameshift TP53 A129Ffs*36	1 / 486,0.21%	1 / 16,405	VEP: HIGH	add to survival plot
chr17:g.7675174C>T	Substitution	Stop Gained TP53 W146*	1 / 486,0.21%	10 / 16,405	VEP: HIGH	add to survival plot
chr17:g.7676257G>A	Substitution	Stop Gained TP53 Q38*	1 / 486,0.21%	4 / 16,405	VEP: HIGH	add to survival plot
chr17:g.7675139C>T	Substitution	Missense TP53 R158H	1 / 486,0.21%	19 / 16,405	VEP: MODERATE, SIFT: tolerated - score 0.1, PolyPhen: possibly_damaging - score 0.45	add to survival plot
chr17:g.7676068T>A	Substitution	Stop Gained TP53 K101*	1 / 486,0.21%	1 / 16,405	VEP: HIGH	add to survival plot
chr17:g.7673714delCC	Deletion	Frameshift TP53 G302Efs*3	1 / 486,0.21%	1 / 16,405	VEP: HIGH	add to survival plot
chr17:g.7673534C>T	Substitution	Splice Donor TP53 X331_splice	1 / 486,0.21%	12 / 16,405	VEP: HIGH	add to survival plot
chr17:g.7674276delAC	Deletion	Frameshift TP53 C229Yfs*10	1 / 486,0.21%	7 / 16,405	VEP: HIGH	add to survival plot
chr17:g.7675161delGTGTGGAA…	Deletion	Frameshift TP53 K139Pfs*19	1 / 486,0.21%	1 / 16,405	VEP: HIGH	add to survival plot
chr17:g.7673763T>A	Substitution	Missense TP53 E286V	1 / 486,0.21%	1 / 16,405	VEP: MODERATE, SIFT: deleterious - score 0, PolyPhen: probably_damaging - score 0.987	add to survival plot
chr17:g.7673787G>T	Substitution	Missense TP53 P278H	1 / 486,0.21%	6 / 16,405	VEP: MODERATE, SIFT: deleterious - score 0, PolyPhen: probably_damaging - score 1	add to survival plot
chr17:g.7673330T>A	Substitution	Intron TP53	1 / 486,0.21%	1 / 16,405	VEP: MODIFIER	add to survival plot
chr17:g.7675094A>C	Substitution	Missense TP53 V173G	1 / 486,0.21%	2 / 16,405	VEP: MODERATE, SIFT: deleterious - score 0, PolyPhen: probably_damaging - score 0.999	add to survival plot
chr17:g.7674932delT	Deletion	Frameshift TP53 N200Ifs*47	1 / 486,0.21%	2 / 16,405	VEP: HIGH	add to survival plot
chr17:g.7674919delCTCCACAC…	Deletion	Frameshift TP53 V197Ifs*42	1 / 486,0.21%	1 / 16,405	VEP: HIGH	add to survival plot
chr17:g.7670717T>A	Substitution	Splice Acceptor TP53 X332_splice	1 / 486,0.21%	3 / 16,405	VEP: HIGH	add to survival plot
chr17:g.7670608C>T	Substitution	Splice Donor TP53 X367_splice	1 / 486,0.21%	1 / 16,405	VEP: HIGH	add to survival plot
chr17:g.7676176_7676177insG	Insertion	Frameshift TP53 R65Qfs*84	1 / 486,0.21%	1 / 16,405	VEP: HIGH	add to survival plot
chr17:g.7674889delA	Deletion	Frameshift TP53 H214Qfs*33	1 / 486,0.21%	1 / 16,405	VEP: HIGH	add to survival plot
chr17:g.7673772delCGCCGGTC…	Deletion	Frameshift TP53 G279Afs*62	1 / 486,0.21%	1 / 16,405	VEP: HIGH	add to survival plot
chr17:g.7674918A>C	Substitution	Missense TP53 Y205D	1 / 486,0.21%	4 / 16,405	VEP: MODERATE, SIFT: deleterious - score 0, PolyPhen: probably_damaging - score 0.978	add to survival plot
chr17:g.7674916A>T	Substitution	Stop Gained TP53 Y205*	1 / 486,0.21%	1 / 16,405	VEP: HIGH	add to survival plot
chr17:g.7673802delCGCACCTC…	Deletion	Inframe Deletion TP53 N268_R273del	1 / 486,0.21%	1 / 16,405	VEP: MODERATE	add to survival plot
chr17:g.7675137C>G	Substitution	Missense TP53 A159P	1 / 486,0.21%	14 / 16,405	VEP: MODERATE, SIFT: deleterious - score 0, PolyPhen: probably_damaging - score 0.995	add to survival plot
chr17:g.7674904delTC	Deletion	Frameshift TP53 R209Kfs*6	1 / 486,0.21%	12 / 16,405	VEP: HIGH	add to survival plot
chr17:g.7674211A>T	Substitution	Missense TP53 I251N	1 / 486,0.21%	2 / 16,405	VEP: MODERATE, SIFT: deleterious - score 0.03, PolyPhen: probably_damaging - score 0.94	add to survival plot
chr17:g.7674874delGG	Deletion	Frameshift TP53 P219Lfs*2	1 / 486,0.21%	1 / 16,405	VEP: HIGH	add to survival plot
chr17:g.7674232C>A	Substitution	Missense TP53 G244V	1 / 486,0.21%	4 / 16,405	VEP: MODERATE, SIFT: deleterious - score 0, PolyPhen: probably_damaging - score 1	add to survival plot
chr17:g.7674236delTGCAGGAA…	Deletion	Frameshift TP53 S240Gfs*20	1 / 486,0.21%	1 / 16,405	VEP: HIGH	add to survival plot
chr17:g.7675993C>T	Substitution	Splice Donor TP53 X125_splice	1 / 486,0.21%	10 / 16,405	VEP: HIGH	add to survival plot
chr17:g.7674213delGG	Deletion	Frameshift TP53 P250Hfs*13	1 / 486,0.21%	1 / 16,405	VEP: HIGH	add to survival plot
chr17:g.7673809C>T	Substitution	Missense TP53 E271K	1 / 486,0.21%	11 / 16,405	VEP: MODERATE, SIFT: deleterious - score 0, PolyPhen: probably_damaging - score 0.999	add to survival plot
chr17:g.7675125A>G	Substitution	Missense TP53 Y163H	1 / 486,0.21%	8 / 16,405	VEP: MODERATE, SIFT: deleterious - score 0, PolyPhen: probably_damaging - score 0.999	add to survival plot
chr17:g.7676042G>A	Substitution	Synonymous TP53 F109=	1 / 486,0.21%	1 / 16,405	VEP: LOW	add to survival plot
chr17:g.7674858C>T	Substitution	Splice Donor TP53 X224_splice	1 / 486,0.21%	9 / 16,405	VEP: HIGH	add to survival plot
chr17:g.7674917T>C	Substitution	Missense TP53 Y205C	1 / 486,0.21%	21 / 16,405	VEP: MODERATE, SIFT: deleterious - score 0, PolyPhen: probably_damaging - score 0.998	add to survival plot
chr17:g.7673821G>A	Substitution	Missense TP53 R267W	1 / 486,0.21%	9 / 16,405	VEP: MODERATE, SIFT: tolerated - score 0.05, PolyPhen: possibly_damaging - score 0.835	add to survival plot
chr17:g.7675066delGCAGCGCT…	Deletion	Inframe Deletion TP53 P177_C182del	1 / 486,0.21%	4 / 16,405	VEP: MODERATE	add to survival plot
chr17:g.7670685delG	Deletion	Frameshift TP53 R342Efs*3	1 / 486,0.21%	7 / 16,405	VEP: HIGH	add to survival plot
chr17:g.7673586G>A	Substitution	Synonymous TP53 S314=	1 / 486,0.21%	1 / 16,405	VEP: LOW	add to survival plot
chr17:g.7675138delGCGGACGC…	Deletion	Frameshift TP53 P152Rfs*22	1 / 486,0.21%	1 / 16,405	VEP: HIGH	add to survival plot
chr17:g.7675216C>G	Substitution	Missense TP53 K132N	1 / 486,0.21%	13 / 16,405	VEP: MODERATE, SIFT: deleterious - score 0, PolyPhen: probably_damaging - score 0.999	add to survival plot
chr17:g.7673765C>A	Substitution	Missense TP53 E285D	1 / 486,0.21%	2 / 16,405	VEP: MODERATE, SIFT: deleterious - score 0.03, PolyPhen: possibly_damaging - score 0.467	add to survival plot
chr17:g.7674859C>A	Substitution	Missense TP53 E224D	1 / 486,0.21%	5 / 16,405	VEP: MODERATE, SIFT: tolerated - score 0.06, PolyPhen: benign - score 0.023	add to survival plot
chr17:g.7675213delC	Deletion	Frameshift TP53 M133Ifs*37	1 / 486,0.21%	1 / 16,405	VEP: HIGH	add to survival plot
chr17:g.7675190C>A	Substitution	Missense TP53 C141F	1 / 486,0.21%	1 / 16,405	VEP: MODERATE, SIFT: deleterious - score 0, PolyPhen: probably_damaging - score 0.999	add to survival plot
chr17:g.7676041G>A	Substitution	Missense TP53 R110C	1 / 486,0.21%	4 / 16,405	VEP: MODERATE, SIFT: tolerated - score 0.14, PolyPhen: benign - score 0.047	add to survival plot
chr17:g.7675136G>A	Substitution	Missense TP53 A159V	1 / 486,0.21%	16 / 16,405	VEP: MODERATE, SIFT: deleterious - score 0, PolyPhen: possibly_damaging - score 0.772	add to survival plot
chr17:g.7676059G>A	Substitution	Stop Gained TP53 Q104*	1 / 486,0.21%	5 / 16,405	VEP: HIGH	add to survival plot
chr17:g.7670686G>C	Substitution	Missense TP53 F341L	1 / 486,0.21%	1 / 16,405	VEP: MODERATE, SIFT: tolerated - score 0.98, PolyPhen: benign - score 0.007	add to survival plot
chr17:g.7674250delC	Deletion	Frameshift TP53 C238Lfs*9	1 / 486,0.21%	1 / 16,405	VEP: HIGH	add to survival plot
chr17:g.7674887_7674888insT	Insertion	Frameshift TP53 S215Kfs*7	1 / 486,0.21%	1 / 16,405	VEP: HIGH	add to survival plot
chr17:g.7675058delCTAT	Deletion	Frameshift TP53 D184Afs*62	1 / 486,0.21%	1 / 16,405	VEP: HIGH	add to survival plot
chr17:g.7670674_7670675insT	Insertion	Frameshift TP53 N345Kfs*2	1 / 486,0.21%	1 / 16,405	VEP: HIGH	add to survival plot
chr17:g.7674937delT	Deletion	Frameshift TP53 G199Efs*48	1 / 486,0.21%	1 / 16,405	VEP: HIGH	add to survival plot
chr17:g.7674972C>T	Substitution	Splice Acceptor TP53 X187_splice	1 / 486,0.21%	14 / 16,405	VEP: HIGH	add to survival plot
chr17:g.7673779C>A	Substitution	Missense TP53 D281Y	1 / 486,0.21%	6 / 16,405	VEP: MODERATE, SIFT: deleterious - score 0, PolyPhen: probably_damaging - score 0.996	add to survival plot
chr17:g.7674895delA	Deletion	Frameshift TP53 R213Dfs*34	1 / 486,0.21%	7 / 16,405	VEP: HIGH	add to survival plot
chr17:g.7675136G>T	Substitution	Missense TP53 A159D	1 / 486,0.21%	2 / 16,405	VEP: MODERATE, SIFT: deleterious - score 0, PolyPhen: probably_damaging - score 0.983	add to survival plot
chr17:g.7674972C>G	Substitution	Splice Acceptor TP53 X187_splice	1 / 486,0.21%	6 / 16,405	VEP: HIGH	add to survival plot
chr17:g.7674947A>G	Substitution	Missense TP53 I195T	1 / 486,0.21%	33 / 16,405	VEP: MODERATE, SIFT: deleterious - score 0, PolyPhen: probably_damaging - score 0.993	add to survival plot
chr17:g.7673824C>T	Substitution	Missense TP53 G266R	1 / 486,0.21%	10 / 16,405	VEP: MODERATE, SIFT: deleterious - score 0.03, PolyPhen: probably_damaging - score 0.951	add to survival plot
chr17:g.7673707T>A	Substitution	Stop Gained TP53 K305*	1 / 486,0.21%	4 / 16,405	VEP: HIGH	add to survival plot
chr17:g.7673780T>G	Substitution	Missense TP53 R280S	1 / 486,0.21%	2 / 16,405	VEP: MODERATE, SIFT: deleterious - score 0.03, PolyPhen: possibly_damaging - score 0.843	add to survival plot
chr17:g.7674865_7674866insGGCT	Insertion	Frameshift TP53 P223Afs*3	1 / 486,0.21%	1 / 16,405	VEP: HIGH	add to survival plot
chr17:g.7673813delGCTGTTCC…	Deletion	Frameshift TP53 R267Ifs*2	1 / 486,0.21%	1 / 16,405	VEP: HIGH	add to survival plot
chr17:g.7676018delC	Deletion	Frameshift TP53 T118Qfs*5	1 / 486,0.21%	3 / 16,405	VEP: HIGH	add to survival plot
chr17:g.7673780T>A	Substitution	Missense TP53 R280S	1 / 486,0.21%	1 / 16,405	VEP: MODERATE, SIFT: deleterious - score 0.03, PolyPhen: possibly_damaging - score 0.843	add to survival plot
chr17:g.7675235T>G	Substitution	Missense TP53 Y126S	1 / 486,0.21%	2 / 16,405	VEP: MODERATE, SIFT: deleterious - score 0, PolyPhen: probably_damaging - score 0.999	add to survival plot
chr17:g.7675085C>G	Substitution	Missense TP53 C176S	1 / 486,0.21%	2 / 16,405	VEP: MODERATE, SIFT: deleterious - score 0, PolyPhen: probably_damaging - score 0.965	add to survival plot
chr17:g.7674239A>T	Substitution	Missense TP53 C242S	1 / 486,0.21%	3 / 16,405	VEP: MODERATE, SIFT: deleterious - score 0, PolyPhen: probably_damaging - score 1	add to survival plot
chr17:g.7674230C>A	Substitution	Missense TP53 G245C	1 / 486,0.21%	13 / 16,405	VEP: MODERATE, SIFT: deleterious - score 0, PolyPhen: probably_damaging - score 1	add to survival plot
chr17:g.7673796C>T	Substitution	Missense TP53 C275Y	1 / 486,0.21%	25 / 16,405	VEP: MODERATE, SIFT: deleterious - score 0, PolyPhen: probably_damaging - score 0.997	add to survival plot
chr17:g.7669614C>G	Substitution	Missense TP53 D393H	1 / 486,0.21%	1 / 16,405	VEP: MODERATE, SIFT: deleterious - score 0, PolyPhen: probably_damaging - score 0.961	add to survival plot
chr17:g.7674273delG	Deletion	Frameshift TP53 T231Pfs*16	1 / 486,0.21%	1 / 16,405	VEP: HIGH	add to survival plot
