# Supplementary material for: The impact of mutations on TP53 protein and MicroRNA expression in HNSCC: Novel insights for diagnostic and therapeutic strategies
Source: PLoS One. 2025 May 7;20(5):e0307859. doi: 10.1371/journal.pone.0307859 (PMC12057960; doi:10.1371/journal.pone.0307859)
Supplement: S2 Data — (XLSX) [file pone.0307859.s002.xlsx]

## Sheet: Sheet1
DNA Change	Type	Consequences	# Affected Cases in Cohort	Impact	Survival
chr17:g.7673776G>A	Substitution	Missense TP53 R282W	12 / 486,2.47%	VEP: MODERATE, SIFT: deleterious - score 0, PolyPhen: probably_damaging - score 1	add to survival plot
chr17:g.7674221G>A	Substitution	Missense TP53 R248W	10 / 486,2.06%	VEP: MODERATE, SIFT: deleterious - score 0, PolyPhen: probably_damaging - score 1	add to survival plot
chr17:g.7674220C>T	Substitution	Missense TP53 R248Q	9 / 486,1.85%	VEP: MODERATE, SIFT: deleterious - score 0, PolyPhen: probably_damaging - score 0.994	add to survival plot
chr17:g.7674230C>T	Substitution	Missense TP53 G245S	8 / 486,1.65%	VEP: MODERATE, SIFT: deleterious - score 0, PolyPhen: probably_damaging - score 0.998	add to survival plot
chr17:g.7674872T>C	Substitution	Missense TP53 Y220C	8 / 486,1.65%	VEP: MODERATE, SIFT: deleterious - score 0, PolyPhen: probably_damaging - score 0.998	add to survival plot
chr17:g.7675076T>C	Substitution	Missense TP53 H179R	7 / 486,1.44%	VEP: MODERATE, SIFT: deleterious - score 0, PolyPhen: probably_damaging - score 0.98	add to survival plot
chr17:g.7675124T>C	Substitution	Missense TP53 Y163C	6 / 486,1.23%	VEP: MODERATE, SIFT: deleterious - score 0, PolyPhen: probably_damaging - score 0.999	add to survival plot
chr17:g.7675143C>A	Substitution	Missense TP53 V157F	6 / 486,1.23%	VEP: MODERATE, SIFT: deleterious - score 0, PolyPhen: probably_damaging - score 0.998	add to survival plot
chr17:g.7674953T>A	Substitution	Missense TP53 H193L	5 / 486,1.03%	VEP: MODERATE, SIFT: deleterious - score 0, PolyPhen: probably_damaging - score 1	add to survival plot
chr17:g.7673803G>A	Substitution	Missense TP53 R273C	5 / 486,1.03%	VEP: MODERATE, SIFT: deleterious - score 0, PolyPhen: probably_damaging - score 0.999	add to survival plot
chr17:g.7673788G>A	Substitution	Missense TP53 P278S	5 / 486,1.03%	VEP: MODERATE, SIFT: deleterious - score 0.03, PolyPhen: probably_damaging - score 0.984	add to survival plot
chr17:g.7674256T>C	Substitution	Missense TP53 Y236C	4 / 486,0.82%	VEP: MODERATE, SIFT: deleterious - score 0, PolyPhen: probably_damaging - score 0.99	add to survival plot
chr17:g.7674238C>A	Substitution	Missense TP53 C242F	4 / 486,0.82%	VEP: MODERATE, SIFT: deleterious - score 0, PolyPhen: probably_damaging - score 1	add to survival plot
chr17:g.7673806C>T	Substitution	Missense TP53 V272M	4 / 486,0.82%	VEP: MODERATE, SIFT: deleterious - score 0, PolyPhen: probably_damaging - score 0.998	add to survival plot
chr17:g.7673767C>T	Substitution	Missense TP53 E285K	3 / 486,0.62%	VEP: MODERATE, SIFT: deleterious - score 0, PolyPhen: probably_damaging - score 0.983	add to survival plot
chr17:g.7675085C>T	Substitution	Missense TP53 C176Y	3 / 486,0.62%	VEP: MODERATE, SIFT: deleterious - score 0, PolyPhen: probably_damaging - score 0.999	add to survival plot
chr17:g.7675095C>T	Substitution	Missense TP53 V173M	3 / 486,0.62%	VEP: MODERATE, SIFT: deleterious - score 0.02, PolyPhen: probably_damaging - score 0.952	add to survival plot
chr17:g.7675085C>A	Substitution	Missense TP53 C176F	3 / 486,0.62%	VEP: MODERATE, SIFT: deleterious - score 0, PolyPhen: probably_damaging - score 0.998	add to survival plot
chr17:g.7674229C>T	Substitution	Missense TP53 G245D	3 / 486,0.62%	VEP: MODERATE, SIFT: deleterious - score 0, PolyPhen: probably_damaging - score 0.999	add to survival plot
chr17:g.7674229C>A	Substitution	Missense TP53 G245V	3 / 486,0.62%	VEP: MODERATE, SIFT: deleterious - score 0, PolyPhen: probably_damaging - score 0.999	add to survival plot
chr17:g.7673772C>G	Substitution	Missense TP53 R283P	3 / 486,0.62%	VEP: MODERATE, SIFT: deleterious - score 0.01, PolyPhen: probably_damaging - score 0.914	add to survival plot
chr17:g.7674950A>C	Substitution	Missense TP53 L194R	3 / 486,0.62%	VEP: MODERATE, SIFT: deleterious - score 0, PolyPhen: probably_damaging - score 1	add to survival plot
chr17:g.7674944C>G	Substitution	Missense TP53 R196P	2 / 486,0.41%	VEP: MODERATE, SIFT: deleterious - score 0, PolyPhen: probably_damaging - score 0.999	add to survival plot
chr17:g.7670699C>A	Substitution	Missense TP53 R337L	2 / 486,0.41%	VEP: MODERATE, SIFT: deleterious - score 0.01, PolyPhen: probably_damaging - score 0.946	add to survival plot
chr17:g.7674248T>C	Substitution	Missense TP53 N239D	2 / 486,0.41%	VEP: MODERATE, SIFT: deleterious - score 0, PolyPhen: probably_damaging - score 0.991	add to survival plot
chr17:g.7675139C>A	Substitution	Missense TP53 R158L	2 / 486,0.41%	VEP: MODERATE, SIFT: deleterious - score 0, PolyPhen: probably_damaging - score 0.988	add to survival plot
chr17:g.7674953T>G	Substitution	Missense TP53 H193P	2 / 486,0.41%	VEP: MODERATE, SIFT: deleterious - score 0, PolyPhen: probably_damaging - score 1	add to survival plot
chr17:g.7674953T>C	Substitution	Missense TP53 H193R	2 / 486,0.41%	VEP: MODERATE, SIFT: deleterious - score 0, PolyPhen: probably_damaging - score 1	add to survival plot
chr17:g.7673823C>T	Substitution	Missense TP53 G266E	2 / 486,0.41%	VEP: MODERATE, SIFT: deleterious - score 0, PolyPhen: probably_damaging - score 0.999	add to survival plot
chr17:g.7675208C>A	Substitution	Missense TP53 C135F	2 / 486,0.41%	VEP: MODERATE, SIFT: deleterious - score 0, PolyPhen: probably_damaging - score 1	add to survival plot
chr17:g.7675077G>T	Substitution	Missense TP53 H179N	2 / 486,0.41%	VEP: MODERATE, SIFT: deleterious - score 0, PolyPhen: probably_damaging - score 0.991	add to survival plot
chr17:g.7675077G>A	Substitution	Missense TP53 H179Y	2 / 486,0.41%	VEP: MODERATE, SIFT: deleterious - score 0, PolyPhen: probably_damaging - score 0.991	add to survival plot
chr17:g.7675125A>T	Substitution	Missense TP53 Y163N	2 / 486,0.41%	VEP: MODERATE, SIFT: deleterious - score 0, PolyPhen: probably_damaging - score 1	add to survival plot
chr17:g.7675190C>T	Substitution	Missense TP53 C141Y	2 / 486,0.41%	VEP: MODERATE, SIFT: deleterious - score 0, PolyPhen: probably_damaging - score 0.999	add to survival plot
chr17:g.7674216C>A	Substitution	Missense TP53 R249S	2 / 486,0.41%	VEP: MODERATE, SIFT: deleterious - score 0, PolyPhen: probably_damaging - score 0.989	add to survival plot
chr17:g.7674885C>T	Substitution	Missense TP53 V216M	2 / 486,0.41%	VEP: MODERATE, SIFT: deleterious - score 0, PolyPhen: probably_damaging - score 1	add to survival plot
chr17:g.7673782T>C	Substitution	Missense TP53 R280G	2 / 486,0.41%	VEP: MODERATE, SIFT: deleterious - score 0, PolyPhen: probably_damaging - score 0.98	add to survival plot
chr17:g.7674262T>C	Substitution	Missense TP53 Y234C	2 / 486,0.41%	VEP: MODERATE, SIFT: deleterious - score 0, PolyPhen: probably_damaging - score 0.98	add to survival plot
chr17:g.7675160G>T	Substitution	Missense TP53 P151H	2 / 486,0.41%	VEP: MODERATE, SIFT: deleterious - score 0, PolyPhen: possibly_damaging - score 0.803	add to survival plot
chr17:g.7674893C>A	Substitution	Missense TP53 R213L	2 / 486,0.41%	VEP: MODERATE, SIFT: deleterious - score 0, PolyPhen: probably_damaging - score 0.986	add to survival plot
chr17:g.7675185C>T	Substitution	Missense TP53 V143M	2 / 486,0.41%	VEP: MODERATE, SIFT: deleterious - score 0, PolyPhen: probably_damaging - score 0.997	add to survival plot
chr17:g.7674878A>C	Substitution	Missense TP53 V218G	2 / 486,0.41%	VEP: MODERATE, SIFT: deleterious - score 0, PolyPhen: probably_damaging - score 0.998	add to survival plot
chr17:g.7674250C>A	Substitution	Missense TP53 C238F	2 / 486,0.41%	VEP: MODERATE, SIFT: deleterious - score 0, PolyPhen: probably_damaging - score 1	add to survival plot
chr17:g.7676055C>A	Substitution	Missense TP53 G105V	2 / 486,0.41%	VEP: MODERATE, SIFT: deleterious - score 0, PolyPhen: probably_damaging - score 0.998	add to survival plot
chr17:g.7674238C>T	Substitution	Missense TP53 C242Y	2 / 486,0.41%	VEP: MODERATE, SIFT: deleterious - score 0, PolyPhen: probably_damaging - score 1	add to survival plot
chr17:g.7675232G>T	Substitution	Missense TP53 S127Y	2 / 486,0.41%	VEP: MODERATE, SIFT: deleterious - score 0, PolyPhen: probably_damaging - score 1	add to survival plot
chr17:g.7675232G>A	Substitution	Missense TP53 S127F	1 / 486,0.21%	VEP: MODERATE, SIFT: deleterious - score 0, PolyPhen: probably_damaging - score 1	add to survival plot
chr17:g.7674948T>A	Substitution	Missense TP53 I195F	1 / 486,0.21%	VEP: MODERATE, SIFT: deleterious - score 0, PolyPhen: probably_damaging - score 0.984	add to survival plot
chr17:g.7674954G>A	Substitution	Missense TP53 H193Y	1 / 486,0.21%	VEP: MODERATE, SIFT: deleterious - score 0, PolyPhen: probably_damaging - score 1	add to survival plot
chr17:g.7673787G>A	Substitution	Missense TP53 P278L	1 / 486,0.21%	VEP: MODERATE, SIFT: deleterious - score 0, PolyPhen: probably_damaging - score 1	add to survival plot
chr17:g.7674196G>A	Substitution	Missense TP53 T256I	1 / 486,0.21%	VEP: MODERATE, SIFT: deleterious - score 0, PolyPhen: probably_damaging - score 1	add to survival plot
chr17:g.7674893C>G	Substitution	Missense TP53 R213P	1 / 486,0.21%	VEP: MODERATE, SIFT: deleterious - score 0, PolyPhen: probably_damaging - score 0.999	add to survival plot
chr17:g.7674252C>T	Substitution	Missense TP53 M237I	1 / 486,0.21%	VEP: MODERATE, SIFT: deleterious - score 0, PolyPhen: probably_damaging - score 0.999	add to survival plot
chr17:g.7675235T>C	Substitution	Missense TP53 Y126C	1 / 486,0.21%	VEP: MODERATE, SIFT: deleterious - score 0, PolyPhen: probably_damaging - score 1	add to survival plot
chr17:g.7674251A>T	Substitution	Missense TP53 C238S	1 / 486,0.21%	VEP: MODERATE, SIFT: deleterious - score 0, PolyPhen: probably_damaging - score 1	add to survival plot
chr17:g.7674254T>C	Substitution	Missense TP53 M237V	1 / 486,0.21%	VEP: MODERATE, SIFT: deleterious - score 0, PolyPhen: probably_damaging - score 0.999	add to survival plot
chr17:g.7675202A>T	Substitution	Missense TP53 L137Q	1 / 486,0.21%	VEP: MODERATE, SIFT: deleterious - score 0, PolyPhen: probably_damaging - score 0.995	add to survival plot
chr17:g.7674226A>T	Substitution	Missense TP53 M246K	1 / 486,0.21%	VEP: MODERATE, SIFT: deleterious - score 0, PolyPhen: probably_damaging - score 1	add to survival plot
chr17:g.7673764C>G	Substitution	Missense TP53 E286Q	1 / 486,0.21%	VEP: MODERATE, SIFT: deleterious - score 0, PolyPhen: probably_damaging - score 0.983	add to survival plot
chr17:g.7675205T>G	Substitution	Missense TP53 Q136P	1 / 486,0.21%	VEP: MODERATE, SIFT: deleterious - score 0, PolyPhen: probably_damaging - score 0.998	add to survival plot
chr17:g.7674190T>G	Substitution	Missense TP53 E258A	1 / 486,0.21%	VEP: MODERATE, SIFT: deleterious - score 0, PolyPhen: probably_damaging - score 1	add to survival plot
chr17:g.7675086A>T	Substitution	Missense TP53 C176S	1 / 486,0.21%	VEP: MODERATE, SIFT: deleterious - score 0, PolyPhen: probably_damaging - score 0.965	add to survival plot
chr17:g.7673781C>T	Substitution	Missense TP53 R280K	1 / 486,0.21%	VEP: MODERATE, SIFT: deleterious - score 0.04, PolyPhen: probably_damaging - score 0.925	add to survival plot
chr17:g.7673821G>C	Substitution	Missense TP53 R267G	1 / 486,0.21%	VEP: MODERATE, SIFT: deleterious - score 0, PolyPhen: probably_damaging - score 0.995	add to survival plot
chr17:g.7674899G>A	Substitution	Missense TP53 T211I	1 / 486,0.21%	VEP: MODERATE, SIFT: deleterious - score 0.02, PolyPhen: probably_damaging - score 0.989	add to survival plot
chr17:g.7675122T>C	Substitution	Missense TP53 K164E	1 / 486,0.21%	VEP: MODERATE, SIFT: deleterious - score 0, PolyPhen: probably_damaging - score 0.964	add to survival plot
chr17:g.7674225C>T	Substitution	Missense TP53 M246I	1 / 486,0.21%	VEP: MODERATE, SIFT: deleterious - score 0, PolyPhen: probably_damaging - score 0.947	add to survival plot
chr17:g.7674878A>T	Substitution	Missense TP53 V218E	1 / 486,0.21%	VEP: MODERATE, SIFT: deleterious - score 0, PolyPhen: probably_damaging - score 0.997	add to survival plot
chr17:g.7673764C>T	Substitution	Missense TP53 E286K	1 / 486,0.21%	VEP: MODERATE, SIFT: deleterious - score 0, PolyPhen: probably_damaging - score 0.977	add to survival plot
chr17:g.7674194G>C	Substitution	Missense TP53 L257V	1 / 486,0.21%	VEP: MODERATE, SIFT: deleterious - score 0, PolyPhen: probably_damaging - score 0.978	add to survival plot
chr17:g.7675098C>A	Substitution	Missense TP53 V172F	1 / 486,0.21%	VEP: MODERATE, SIFT: deleterious - score 0, PolyPhen: probably_damaging - score 0.998	add to survival plot
chr17:g.7673808T>A	Substitution	Missense TP53 E271V	1 / 486,0.21%	VEP: MODERATE, SIFT: deleterious - score 0, PolyPhen: probably_damaging - score 0.999	add to survival plot
chr17:g.7674257A>C	Substitution	Missense TP53 Y236D	1 / 486,0.21%	VEP: MODERATE, SIFT: deleterious - score 0, PolyPhen: probably_damaging - score 0.998	add to survival plot
chr17:g.7675191A>G	Substitution	Missense TP53 C141R	1 / 486,0.21%	VEP: MODERATE, SIFT: deleterious - score 0, PolyPhen: probably_damaging - score 1	add to survival plot
chr17:g.7675212A>C	Substitution	Missense TP53 F134V	1 / 486,0.21%	VEP: MODERATE, SIFT: deleterious - score 0, PolyPhen: probably_damaging - score 0.999	add to survival plot
chr17:g.7674252C>G	Substitution	Missense TP53 M237I	1 / 486,0.21%	VEP: MODERATE, SIFT: deleterious - score 0, PolyPhen: probably_damaging - score 0.999	add to survival plot
chr17:g.7674241G>C	Substitution	Missense TP53 S241C	1 / 486,0.21%	VEP: MODERATE, SIFT: deleterious - score 0, PolyPhen: probably_damaging - score 1	add to survival plot
chr17:g.7673826A>C	Substitution	Missense TP53 L265R	1 / 486,0.21%	VEP: MODERATE, SIFT: deleterious - score 0, PolyPhen: probably_damaging - score 1	add to survival plot
chr17:g.7674220C>A	Substitution	Missense TP53 R248L	1 / 486,0.21%	VEP: MODERATE, SIFT: deleterious - score 0, PolyPhen: probably_damaging - score 0.995	add to survival plot
chr17:g.7675074C>T	Substitution	Missense TP53 E180K	1 / 486,0.21%	VEP: MODERATE, SIFT: deleterious - score 0, PolyPhen: probably_damaging - score 0.989	add to survival plot
chr17:g.7675204T>A	Substitution	Missense TP53 Q136H	1 / 486,0.21%	VEP: MODERATE, SIFT: deleterious - score 0, PolyPhen: probably_damaging - score 0.995	add to survival plot
chr17:g.7673793G>T	Substitution	Missense TP53 A276D	1 / 486,0.21%	VEP: MODERATE, SIFT: deleterious - score 0, PolyPhen: probably_damaging - score 0.986	add to survival plot
chr17:g.7676056C>A	Substitution	Missense TP53 G105C	1 / 486,0.21%	VEP: MODERATE, SIFT: deleterious - score 0, PolyPhen: probably_damaging - score 0.999	add to survival plot
chr17:g.7673788G>C	Substitution	Missense TP53 P278A	1 / 486,0.21%	VEP: MODERATE, SIFT: deleterious - score 0.01, PolyPhen: probably_damaging - score 0.988	add to survival plot
chr17:g.7675995G>A	Substitution	Missense TP53 T125M	1 / 486,0.21%	VEP: MODERATE, SIFT: deleterious - score 0.03, PolyPhen: probably_damaging - score 0.98	add to survival plot
chr17:g.7674225C>G	Substitution	Missense TP53 M246I	1 / 486,0.21%	VEP: MODERATE, SIFT: deleterious - score 0, PolyPhen: probably_damaging - score 0.947	add to survival plot
chr17:g.7674947A>T	Substitution	Missense TP53 I195N	1 / 486,0.21%	VEP: MODERATE, SIFT: deleterious - score 0, PolyPhen: probably_damaging - score 0.997	add to survival plot
chr17:g.7674216C>G	Substitution	Missense TP53 R249S	1 / 486,0.21%	VEP: MODERATE, SIFT: deleterious - score 0, PolyPhen: probably_damaging - score 0.989	add to survival plot
chr17:g.7673820C>G	Substitution	Missense TP53 R267P	1 / 486,0.21%	VEP: MODERATE, SIFT: deleterious - score 0, PolyPhen: probably_damaging - score 0.999	add to survival plot
chr17:g.7674950A>G	Substitution	Missense TP53 L194P	1 / 486,0.21%	VEP: MODERATE, SIFT: deleterious - score 0, PolyPhen: probably_damaging - score 1	add to survival plot
chr17:g.7675131C>T	Substitution	Missense TP53 A161T	1 / 486,0.21%	VEP: MODERATE, SIFT: deleterious - score 0, PolyPhen: probably_damaging - score 0.998	add to survival plot
chr17:g.7674233C>T	Substitution	Missense TP53 G244S	1 / 486,0.21%	VEP: MODERATE, SIFT: deleterious - score 0, PolyPhen: probably_damaging - score 1	add to survival plot
chr17:g.7670666A>G	Substitution	Missense TP53 L348S	1 / 486,0.21%	VEP: MODERATE, SIFT: deleterious - score 0, PolyPhen: probably_damaging - score 1	add to survival plot
chr17:g.7674241G>A	Substitution	Missense TP53 S241F	1 / 486,0.21%	VEP: MODERATE, SIFT: deleterious - score 0, PolyPhen: probably_damaging - score 1	add to survival plot
chr17:g.7674203T>A	Substitution	Missense TP53 I254F	1 / 486,0.21%	VEP: MODERATE, SIFT: deleterious - score 0, PolyPhen: probably_damaging - score 0.991	add to survival plot
chr17:g.7673763T>A	Substitution	Missense TP53 E286V	1 / 486,0.21%	VEP: MODERATE, SIFT: deleterious - score 0, PolyPhen: probably_damaging - score 0.987	add to survival plot
chr17:g.7673787G>T	Substitution	Missense TP53 P278H	1 / 486,0.21%	VEP: MODERATE, SIFT: deleterious - score 0, PolyPhen: probably_damaging - score 1	add to survival plot
chr17:g.7675094A>C	Substitution	Missense TP53 V173G	1 / 486,0.21%	VEP: MODERATE, SIFT: deleterious - score 0, PolyPhen: probably_damaging - score 0.999	add to survival plot
chr17:g.7674918A>C	Substitution	Missense TP53 Y205D	1 / 486,0.21%	VEP: MODERATE, SIFT: deleterious - score 0, PolyPhen: probably_damaging - score 0.978	add to survival plot
chr17:g.7675137C>G	Substitution	Missense TP53 A159P	1 / 486,0.21%	VEP: MODERATE, SIFT: deleterious - score 0, PolyPhen: probably_damaging - score 0.995	add to survival plot
chr17:g.7674211A>T	Substitution	Missense TP53 I251N	1 / 486,0.21%	VEP: MODERATE, SIFT: deleterious - score 0.03, PolyPhen: probably_damaging - score 0.94	add to survival plot
chr17:g.7674232C>A	Substitution	Missense TP53 G244V	1 / 486,0.21%	VEP: MODERATE, SIFT: deleterious - score 0, PolyPhen: probably_damaging - score 1	add to survival plot
chr17:g.7673809C>T	Substitution	Missense TP53 E271K	1 / 486,0.21%	VEP: MODERATE, SIFT: deleterious - score 0, PolyPhen: probably_damaging - score 0.999	add to survival plot
chr17:g.7675125A>G	Substitution	Missense TP53 Y163H	1 / 486,0.21%	VEP: MODERATE, SIFT: deleterious - score 0, PolyPhen: probably_damaging - score 0.999	add to survival plot
chr17:g.7674917T>C	Substitution	Missense TP53 Y205C	1 / 486,0.21%	VEP: MODERATE, SIFT: deleterious - score 0, PolyPhen: probably_damaging - score 0.998	add to survival plot
chr17:g.7675216C>G	Substitution	Missense TP53 K132N	1 / 486,0.21%	VEP: MODERATE, SIFT: deleterious - score 0, PolyPhen: probably_damaging - score 0.999	add to survival plot
chr17:g.7675190C>A	Substitution	Missense TP53 C141F	1 / 486,0.21%	VEP: MODERATE, SIFT: deleterious - score 0, PolyPhen: probably_damaging - score 0.999	add to survival plot
chr17:g.7673779C>A	Substitution	Missense TP53 D281Y	1 / 486,0.21%	VEP: MODERATE, SIFT: deleterious - score 0, PolyPhen: probably_damaging - score 0.996	add to survival plot
chr17:g.7675136G>T	Substitution	Missense TP53 A159D	1 / 486,0.21%	VEP: MODERATE, SIFT: deleterious - score 0, PolyPhen: probably_damaging - score 0.983	add to survival plot
chr17:g.7674947A>G	Substitution	Missense TP53 I195T	1 / 486,0.21%	VEP: MODERATE, SIFT: deleterious - score 0, PolyPhen: probably_damaging - score 0.993	add to survival plot
chr17:g.7673824C>T	Substitution	Missense TP53 G266R	1 / 486,0.21%	VEP: MODERATE, SIFT: deleterious - score 0.03, PolyPhen: probably_damaging - score 0.951	add to survival plot
chr17:g.7675235T>G	Substitution	Missense TP53 Y126S	1 / 486,0.21%	VEP: MODERATE, SIFT: deleterious - score 0, PolyPhen: probably_damaging - score 0.999	add to survival plot
chr17:g.7675085C>G	Substitution	Missense TP53 C176S	1 / 486,0.21%	VEP: MODERATE, SIFT: deleterious - score 0, PolyPhen: probably_damaging - score 0.965	add to survival plot
chr17:g.7674239A>T	Substitution	Missense TP53 C242S	1 / 486,0.21%	VEP: MODERATE, SIFT: deleterious - score 0, PolyPhen: probably_damaging - score 1	add to survival plot
chr17:g.7674230C>A	Substitution	Missense TP53 G245C	1 / 486,0.21%	VEP: MODERATE, SIFT: deleterious - score 0, PolyPhen: probably_damaging - score 1	add to survival plot
chr17:g.7673796C>T	Substitution	Missense TP53 C275Y	1 / 486,0.21%	VEP: MODERATE, SIFT: deleterious - score 0, PolyPhen: probably_damaging - score 0.997	add to survival plot
chr17:g.7669614C>G	Substitution	Missense TP53 D393H	1 / 486,0.21%	VEP: MODERATE, SIFT: deleterious - score 0, PolyPhen: probably_damaging - score 0.961	add to survival plot
