# Supplementary material for: The impact of mutations on TP53 protein and MicroRNA expression in HNSCC: Novel insights for diagnostic and therapeutic strategies
Source: PLoS One. 2025 May 7;20(5):e0307859. doi: 10.1371/journal.pone.0307859 (PMC12057960; doi:10.1371/journal.pone.0307859)
Supplement: S3 Data — (XLSX) [file pone.0307859.s003.xlsx]

## Sheet: Sheet1
Mutation	Prediction	RI	Probability		Method
G105C	Disease	8	0.902		PhD-SNP: F[G]=99% F[C]=0% Nali=110
	Disease	2	0.599		SNPs&GO
S127F	Disease	5	0.759		PhD-SNP: F[S]=98% F[F]=0% Nali=127
	Disease	9	0.972		PANTHER: F[S]=87% F[F]=0%
	Disease	3	0.662		SNPs&GO
K132N	Disease	4	0.721		PhD-SNP: F[K]=96% F[N]=1% Nali=129
	Disease	8	0.907		PANTHER: F[K]=85% F[N]=0%
	Disease	1	0.57		SNPs&GO
C135F	Disease	6	0.823		PhD-SNP: F[C]=69% F[F]=0% Nali=130
	Disease	9	0.97		PANTHER: F[C]=92% F[F]=0%
	Disease	4	0.721		SNPs&GO
C135Y	Disease	7	0.833		PhD-SNP: F[C]=69% F[Y]=0% Nali=130
	Disease	10	0.976		PANTHER: F[C]=92% F[Y]=0%
	Disease	4	0.702		SNPs&GO
C141Y	Disease	8	0.876		PhD-SNP: F[C]=86% F[Y]=0% Nali=134
	Disease	10	0.976		PANTHER: F[C]=92% F[Y]=0%
	Disease	6	0.824		SNPs&GO
P151S	Disease	2	0.612		PhD-SNP: F[P]=93% F[S]=0% Nali=133
	Disease	9	0.934		PANTHER: F[P]=93% F[S]=0%
	Disease	4	0.712		SNPs&GO
V157F	Disease	0	0.513		PhD-SNP: F[V]=40% F[F]=0% Nali=135
	Disease	1	0.547		PANTHER: F[V]=44% F[F]=2%
	Neutral	4	0.288		SNPs&GO
R158L	Disease	5	0.761		PhD-SNP: F[R]=96% F[L]=0% Nali=135
	Disease	9	0.934		PANTHER: F[R]=88% F[L]=0%
	Disease	5	0.742		SNPs&GO
A159P	Disease	5	0.761		PhD-SNP: F[A]=89% F[P]=0% Nali=135
	Disease	8	0.914		PANTHER: F[A]=84% F[P]=0%
	Disease	3	0.659		SNPs&GO
A161T	Neutral	0	0.491		PhD-SNP: F[A]=45% F[T]=0% Nali=136
	Disease	2	0.578		PANTHER: F[A]=70% F[T]=3%
	Neutral	2	0.393		SNPs&GO
Y163C	Disease	5	0.74		PhD-SNP: F[Y]=79% F[C]=3% Nali=136
	Disease	9	0.975		PANTHER: F[Y]=86% F[C]=0%
	Disease	4	0.714		SNPs&GO
V173M	Disease	3	0.647		PhD-SNP: F[V]=99% F[M]=0% Nali=135
	Disease	8	0.897		PANTHER: F[V]=79% F[M]=0%
	Disease	2	0.591		SNPs&GO
R175G	Disease	7	0.825		PhD-SNP: F[R]=98% F[G]=0% Nali=135
	Disease	9	0.941		PANTHER: F[R]=90% F[G]=0%
	Disease	6	0.782		SNPs&GO
C176F	Disease	8	0.884		PhD-SNP: F[C]=99% F[F]=0% Nali=136
	Disease	10	0.978		PANTHER: F[C]=93% F[F]=0%
	Disease	6	0.809		SNPs&GO
C176Y	Disease	8	0.916		PhD-SNP: F[C]=99% F[Y]=0% Nali=136
	Disease	10	0.982		PANTHER: F[C]=93% F[Y]=0%
	Disease	7	0.839		SNPs&GO
H179R	Disease	4	0.715		PhD-SNP: F[H]=99% F[R]=0% Nali=136
	Disease	9	0.935		PANTHER: F[H]=91% F[R]=0%
	Disease	5	0.771		SNPs&GO
H179Y	Disease	6	0.79		PhD-SNP: F[H]=99% F[Y]=0% Nali=136
	Disease	8	0.921		PANTHER: F[H]=91% F[Y]=0%
	Disease	5	0.741		SNPs&GO
H193L	Disease	6	0.789		PhD-SNP: F[H]=99% F[L]=0% Nali=134
	Disease	5	0.771		PANTHER: F[H]=76% F[L]=1%
	Disease	4	0.721		SNPs&GO
H193R	Disease	4	0.725		PhD-SNP: F[H]=99% F[R]=0% Nali=134
	Disease	5	0.729		PANTHER: F[H]=76% F[R]=1%
	Disease	4	0.686		SNPs&GO
H193Y	Disease	4	0.713		PhD-SNP: F[H]=99% F[Y]=1% Nali=134
	Disease	4	0.719		PANTHER: F[H]=76% F[Y]=1%
	Disease	1	0.573		SNPs&GO
L194R	Disease	7	0.866		PhD-SNP: F[L]=81% F[R]=0% Nali=134
	Disease	9	0.954		PANTHER: F[L]=84% F[R]=0%
	Disease	7	0.843		SNPs&GO
I195T	Disease	6	0.791		PhD-SNP: F[I]=76% F[T]=0% Nali=134
	Disease	2	0.583		PANTHER: F[I]=46% F[T]=2%
	Disease	2	0.617		SNPs&GO
Y205C	Disease	8	0.909		PhD-SNP: F[Y]=94% F[C]=1% Nali=135
	Disease	8	0.897		PANTHER: F[Y]=66% F[C]=0%
	Disease	5	0.753		SNPs&GO
R213Q	Disease	8	0.886		PhD-SNP: F[R]=98% F[Q]=0% Nali=130
	Disease	8	0.904		PANTHER: F[R]=88% F[Q]=0%
	Disease	7	0.858		SNPs&GO
H214R	Disease	5	0.738		PhD-SNP: F[H]=41% F[R]=0% Nali=131
	Disease	5	0.729		PANTHER: F[H]=76% F[R]=1%
	Disease	5	0.769		SNPs&GO
V216M	Disease	4	0.697		PhD-SNP: F[V]=93% F[M]=0% Nali=133
	Disease	8	0.897		PANTHER: F[V]=79% F[M]=0%
	Disease	3	0.66		SNPs&GO
Y220C	Disease	6	0.779		PhD-SNP: F[Y]=76% F[C]=0% Nali=134
	Disease	9	0.974		PANTHER: F[Y]=86% F[C]=0%
	Disease	5	0.73		SNPs&GO
Y234C	Disease	7	0.865		PhD-SNP: F[Y]=67% F[C]=0% Nali=136
	Disease	7	0.855		PANTHER: F[Y]=54% F[C]=0%
	Disease	5	0.751		SNPs&GO
Y236C	Disease	5	0.764		PhD-SNP: F[Y]=25% F[C]=0% Nali=137
	Disease	8	0.883		PANTHER: F[Y]=53% F[C]=0%
	Disease	5	0.735		SNPs&GO
M237I	Disease	6	0.793		PhD-SNP: F[M]=91% F[I]=0% Nali=138
	Disease	6	0.813		PANTHER: F[M]=82% F[I]=2%
	Disease	6	0.778		SNPs&GO
C238F	Disease	9	0.926		PhD-SNP: F[C]=100% F[F]=0% Nali=138
	Disease	10	0.977		PANTHER: F[C]=93% F[F]=0%
	Disease	7	0.834		SNPs&GO
C238Y	Disease	9	0.926		PhD-SNP: F[C]=100% F[Y]=0% Nali=138
	Disease	10	0.982		PANTHER: F[C]=93% F[Y]=0%
	Disease	6	0.805		SNPs&GO
S241C	Disease	6	0.78		PhD-SNP: F[S]=99% F[C]=0% Nali=138
	Disease	9	0.945		PANTHER: F[S]=84% F[C]=0%
	Disease	3	0.658		SNPs&GO
S241F	Disease	7	0.839		PhD-SNP: F[S]=99% F[F]=0% Nali=138
	Disease	9	0.961		PANTHER: F[S]=84% F[F]=0%
	Disease	5	0.734		SNPs&GO
C242F	Disease	8	0.925		PhD-SNP: F[C]=99% F[F]=0% Nali=139
	Disease	7	0.875		PANTHER: F[C]=81% F[F]=0%
	Disease	7	0.831		SNPs&GO
G244D	Disease	7	0.861		PhD-SNP: F[G]=89% F[D]=0% Nali=138
	Disease	9	0.953		PANTHER: F[G]=93% F[D]=0%
	Disease	4	0.696		SNPs&GO
G244S	Disease	5	0.756		PhD-SNP: F[G]=89% F[S]=4% Nali=138
	Disease	8	0.92		PANTHER: F[G]=93% F[S]=0%
	Disease	3	0.674		SNPs&GO
G245C	Disease	8	0.89		PhD-SNP: F[G]=96% F[C]=0% Nali=133
	Disease	9	0.974		PANTHER: F[G]=93% F[C]=0%
	Disease	6	0.798		SNPs&GO
G245D	Disease	8	0.892		PhD-SNP: F[G]=96% F[D]=0% Nali=133
	Disease	9	0.953		PANTHER: F[G]=93% F[D]=0%
	Disease	5	0.763		SNPs&GO
G245S	Disease	6	0.797		PhD-SNP: F[G]=96% F[S]=4% Nali=133
	Disease	8	0.92		PANTHER: F[G]=93% F[S]=0%
	Disease	5	0.731		SNPs&GO
G245V	Disease	8	0.89		PhD-SNP: F[G]=96% F[V]=0% Nali=133
	Disease	9	0.963		PANTHER: F[G]=93% F[V]=0%
	Disease	6	0.785		SNPs&GO
R248L	Disease	8	0.888		PhD-SNP: F[R]=97% F[L]=0% Nali=138
	Disease	9	0.949		PANTHER: F[R]=90% F[L]=0%
	Disease	6	0.821		SNPs&GO
R248Q	Disease	6	0.816		PhD-SNP: F[R]=97% F[Q]=0% Nali=138
	Disease	8	0.924		PANTHER: F[R]=90% F[Q]=0%
	Disease	5	0.77		SNPs&GO
R248W	Disease	7	0.828		PhD-SNP: F[R]=97% F[W]=0% Nali=138
	Disease	10	0.987		PANTHER: F[R]=90% F[W]=0%
	Disease	4	0.7		SNPs&GO
R249M	Disease	6	0.784		PhD-SNP: F[R]=98% F[M]=0% Nali=137
	Disease	9	0.974		PANTHER: F[R]=88% F[M]=0%
	Disease	4	0.705		SNPs&GO
R249S	Disease	6	0.796		PhD-SNP: F[R]=98% F[S]=0% Nali=137
	Disease	9	0.927		PANTHER: F[R]=88% F[S]=0%
	Disease	5	0.774		SNPs&GO
P250L	Disease	6	0.791		PhD-SNP: F[P]=91% F[L]=0% Nali=137
	Disease	9	0.963		PANTHER: F[P]=93% F[L]=0%
	Disease	6	0.795		SNPs&GO
G266E	Disease	7	0.872		PhD-SNP: F[G]=98% F[E]=0% Nali=131
	Disease	9	0.962		PANTHER: F[G]=94% F[E]=0%
	Disease	6	0.817		SNPs&GO
G266V	Disease	7	0.86		PhD-SNP: F[G]=98% F[V]=0% Nali=131
	Disease	9	0.968		PANTHER: F[G]=94% F[V]=0%
	Disease	5	0.763		SNPs&GO
E271K	Disease	8	0.898		PhD-SNP: F[E]=85% F[K]=1% Nali=130
	Disease	8	0.895		PANTHER: F[E]=87% F[K]=1%
	Disease	7	0.844		SNPs&GO
V272M	Disease	3	0.653		PhD-SNP: F[V]=66% F[M]=0% Nali=130
	Disease	4	0.691		PANTHER: F[V]=64% F[M]=1%
	Neutral	1	0.427		SNPs&GO
R273C	Disease	8	0.904		PhD-SNP: F[R]=92% F[C]=0% Nali=130
	Disease	10	0.977		PANTHER: F[R]=88% F[C]=0%
	Disease	7	0.828		SNPs&GO
R273L	Disease	8	0.925		PhD-SNP: F[R]=92% F[L]=0% Nali=130
	Disease	9	0.934		PANTHER: F[R]=88% F[L]=0%
	Disease	7	0.842		SNPs&GO
C275Y	Disease	9	0.937		PhD-SNP: F[C]=100% F[Y]=0% Nali=130
	Disease	10	0.981		PANTHER: F[C]=93% F[Y]=0%
	Disease	7	0.845		SNPs&GO
P278S	Disease	5	0.772		PhD-SNP: F[P]=98% F[S]=0% Nali=130
	Disease	9	0.945		PANTHER: F[P]=94% F[S]=0%
	Disease	4	0.69		SNPs&GO
G279E	Disease	6	0.794		PhD-SNP: F[G]=90% F[E]=0% Nali=129
	Disease	9	0.955		PANTHER: F[G]=93% F[E]=0%
	Disease	4	0.681		SNPs&GO
R280K	Disease	6	0.806		PhD-SNP: F[R]=100% F[K]=0% Nali=130
	Disease	7	0.829		PANTHER: F[R]=90% F[K]=2%
	Disease	4	0.717		SNPs&GO
R280T	Disease	8	0.888		PhD-SNP: F[R]=100% F[T]=0% Nali=130
	Disease	9	0.948		PANTHER: F[R]=90% F[T]=0%
	Disease	7	0.826		SNPs&GO
R282W	Disease	7	0.844		PhD-SNP: F[R]=90% F[W]=0% Nali=128
	Disease	10	0.983		PANTHER: F[R]=88% F[W]=0%
	Disease	4	0.709		SNPs&GO
E285K	Disease	1	0.549		PhD-SNP: F[E]=53% F[K]=0% Nali=128
	Disease	2	0.619		PANTHER: F[E]=70% F[K]=2%
	Neutral	2	0.424		SNPs&GO
E286K	Disease	4	0.689		PhD-SNP: F[E]=97% F[K]=0% Nali=129
	Disease	8	0.895		PANTHER: F[E]=87% F[K]=1%
	Disease	4	0.717		SNPs&GO
R337L	Disease	3	0.626		PhD-SNP: F[R]=38% F[L]=0% Nali=111
	Neutral	1	0.462		PANTHER: F[R]=31% F[L]=2%
	Neutral	4	0.297		SNPs&GO
Y126C Disease 7 0.834 PhD-SNP: F[Y]=92% F[C]=1% Nali=126
Y126C Disease 9 0.973 PANTHER: F[Y]=86% F[C]=0%
Y126C Disease 5 0.765 SNPs&GO
S127F Disease 5 0.759 PhD-SNP: F[S]=98% F[F]=0% Nali=127
S127F Disease 9 0.972 PANTHER: F[S]=87% F[F]=0%
S127F Disease 3 0.662 SNPs&GO
Q136P Disease 3 0.673 PhD-SNP: F[Q]=68% F[P]=1% Nali=131
Q136P Disease 3 0.670 PANTHER: F[Q]=44% F[P]=1%
Q136P Neutral 2 0.396 SNPs&GO
L137Q Disease 4 0.688 PhD-SNP: F[L]=45% F[Q]=0% Nali=132
L137Q Disease 7 0.844 PANTHER: F[L]=71% F[Q]=0%
L137Q Disease 1 0.551 SNPs&GO
R158L Disease 5 0.761 PhD-SNP: F[R]=96% F[L]=0% Nali=135
R158L Disease 9 0.934 PANTHER: F[R]=88% F[L]=0%
R158L Disease 5 0.742 SNPs&GO
Y163C Disease 5 0.740 PhD-SNP: F[Y]=79% F[C]=3% Nali=136
Y163C Disease 9 0.975 PANTHER: F[Y]=86% F[C]=0%
Y163C Disease 4 0.714 SNPs&GO
V173M Disease 3 0.647 PhD-SNP: F[V]=99% F[M]=0% Nali=135
V173M Disease 8 0.897 PANTHER: F[V]=79% F[M]=0%
V173M Disease 2 0.591 SNPs&GO
C176F Disease 8 0.884 PhD-SNP: F[C]=99% F[F]=0% Nali=136
C176F Disease 10 0.978 PANTHER: F[C]=93% F[F]=0%
C176F Disease 6 0.809 SNPs&GO
C176Y Disease 8 0.916 PhD-SNP: F[C]=99% F[Y]=0% Nali=136
C176Y Disease 10 0.982 PANTHER: F[C]=93% F[Y]=0%
C176Y Disease 7 0.839 SNPs&GO
H179P Disease 7 0.849 PhD-SNP: F[H]=99% F[P]=0% Nali=136
H179P Disease 9 0.959 PANTHER: F[H]=91% F[P]=0%
H179P Disease 6 0.819 SNPs&GO
H179Y Disease 6 0.790 PhD-SNP: F[H]=99% F[Y]=0% Nali=136
H179Y Disease 8 0.921 PANTHER: F[H]=91% F[Y]=0%
H179Y Disease 5 0.741 SNPs&GO
H193L Disease 6 0.789 PhD-SNP: F[H]=99% F[L]=0% Nali=134
H193L Disease 5 0.771 PANTHER: F[H]=76% F[L]=1%
H193L Disease 4 0.721 SNPs&GO
H193P Disease 7 0.840 PhD-SNP: F[H]=99% F[P]=0% Nali=134
H193P Disease 7 0.848 PANTHER: F[H]=76% F[P]=0%
H193P Disease 5 0.772 SNPs&GO
H193Y Disease 4 0.713 PhD-SNP: F[H]=99% F[Y]=1% Nali=134
H193Y Disease 4 0.719 PANTHER: F[H]=76% F[Y]=1%
H193Y Disease 1 0.573 SNPs&GO
R213P Disease 9 0.926 PhD-SNP: F[R]=98% F[P]=0% Nali=130
R213P Disease 9 0.952 PANTHER: F[R]=88% F[P]=0%
R213P Disease 7 0.872 SNPs&GO
Y220C Disease 6 0.779 PhD-SNP: F[Y]=76% F[C]=0% Nali=134
Y220C Disease 9 0.974 PANTHER: F[Y]=86% F[C]=0%
Y220C Disease 5 0.730 SNPs&GO
Y236D Disease 6 0.784 PhD-SNP: F[Y]=25% F[D]=0% Nali=137
Y236D Disease 7 0.870 PANTHER: F[Y]=53% F[D]=0%
Y236D Disease 6 0.808 SNPs&GO
M237I Disease 6 0.793 PhD-SNP: F[M]=91% F[I]=0% Nali=138
M237I Disease 6 0.813 PANTHER: F[M]=82% F[I]=2%
M237I Disease 6 0.778 SNPs&GO
C238F Disease 9 0.926 PhD-SNP: F[C]=100% F[F]=0% Nali=138
C238F Disease 10 0.977 PANTHER: F[C]=93% F[F]=0%
C238F Disease 7 0.834 SNPs&GO
C238S Disease 8 0.882 PhD-SNP: F[C]=100% F[S]=0% Nali=138
C238S Disease 9 0.935 PANTHER: F[C]=93% F[S]=0%
C238S Disease 6 0.819 SNPs&GO
C242F Disease 8 0.925 PhD-SNP: F[C]=99% F[F]=0% Nali=139
C242F Disease 7 0.875 PANTHER: F[C]=81% F[F]=0%
C242F Disease 7 0.831 SNPs&GO
G245D Disease 8 0.892 PhD-SNP: F[G]=96% F[D]=0% Nali=133
G245D Disease 9 0.953 PANTHER: F[G]=93% F[D]=0%
G245D Disease 5 0.763 SNPs&GO
G245S Disease 6 0.797 PhD-SNP: F[G]=96% F[S]=4% Nali=133
G245S Disease 8 0.920 PANTHER: F[G]=93% F[S]=0%
G245S Disease 5 0.731 SNPs&GO
R248Q Disease 6 0.816 PhD-SNP: F[R]=97% F[Q]=0% Nali=138
R248Q Disease 8 0.924 PANTHER: F[R]=90% F[Q]=0%
R248Q Disease 5 0.770 SNPs&GO
R249M Disease 6 0.784 PhD-SNP: F[R]=98% F[M]=0% Nali=137
R249M Disease 9 0.974 PANTHER: F[R]=88% F[M]=0%
R249M Disease 4 0.705 SNPs&GO
L265R Disease 7 0.869 PhD-SNP: F[L]=95% F[R]=0% Nali=131
L265R Disease 9 0.953 PANTHER: F[L]=84% F[R]=0%
L265R Disease 6 0.824 SNPs&GO
V272M Disease 3 0.653 PhD-SNP: F[V]=66% F[M]=0% Nali=130
V272M Disease 4 0.691 PANTHER: F[V]=64% F[M]=1%
V272M Neutral 1 0.427 SNPs&GO
P278S Disease 5 0.772 PhD-SNP: F[P]=98% F[S]=0% Nali=130
P278S Disease 9 0.945 PANTHER: F[P]=94% F[S]=0%
P278S Disease 4 0.690 SNPs&GO
E286K Disease 4 0.689 PhD-SNP: F[E]=97% F[K]=0% Nali=129
E286K Disease 8 0.895 PANTHER: F[E]=87% F[K]=1%
E286K Disease 4 0.717 SNPs&GO
