# Supplementary material for: The impact of mutations on TP53 protein and MicroRNA expression in HNSCC: Novel insights for diagnostic and therapeutic strategies
Source: PLoS One. 2025 May 7;20(5):e0307859. doi: 10.1371/journal.pone.0307859 (PMC12057960; doi:10.1371/journal.pone.0307859)
Supplement: S4 Data — (XLSX) [file pone.0307859.s004.xlsx]

## Sheet: Sheet1
17,7673776,G,A
17,7674221,G,A
17,7674220,C,T
17,7674230,C,T
17,7674872,T,C
17,7675076,T,C
17,7675124,T,C
17,7675143,C,A
17,7674953,T,A
17,7673803,G,A	oncogenic(0.518551)	low-confidence oncogenic predictions
17,7673788,G,A
17,7674256,T,C
17,7674238,C,A
17,7673806,C,T
17,7673767,C,T
17,7675085,C,T
17,7675095,C,T
17,7675085,C,A
17,7674229,C,T
17,7674229,C,A
17,7673772,C,G
17,7674950,A,C
17,7674944,C,G
17,7670699,C,A
17,7674248,T,C
17,7675139,C,A
17,7674953,T,G
17,7674953,T,C
17,7673823,C,T	0.75666	oncogenic
17,7675208,C,A
17,7675077,G,T
17,7675077,G,A
17,7675125,A,T
17,.7675190,C,T
17,7674216,C,A
17,7674885,C,T	0.650734	oncogenic
17,7673782,T,C	0.587732	oncogenic
17,7674262,T,C
17,7675160,G,T
17,7674893,C,A
17,7675185,C,T
17,7674878,A,C
17,7674250,C,A
17,7676055,C,A	0.512638	oncogenic
17,7674238,C,T
17,7675232,G,T
17,7675232,G,A
17,7674948,T,A
17,7674954,G,A
17,7673787,G,A
17,7674196,G,A
17,7674893,C,G
17,7674252,C,T
17,7675235,T,C
17,7674251,A,T
17,7674254,T,C
17,7675202,A,T
17,7674226,A,T
17,7673764,C,G
17,7675205,T,G	0.695476	oncogenic
17,7674190,T,G
17,7675086,A,T
17,7673781,C,T	0.724274	oncogenic
17,7673821,G,C
17,7674899,G,A
17,7675122,T,C
17,7674225,C,T
17,7674878,A,T
17,7673764,C,T
17,7674194,G,C
17,7675098,C,A
17,7673808,T,A
17,7674257,A,C
17,7675191,A,G
17,7675212,A,C
17,7674252,C,G
17,7674241,G,C
17,7673826,A,C
17,7674220,C,A
17,7675074,C,T
17,7675204,T,A	0.698451	oncogenic
17,7673793,G,T
17,7676056,C,A
17,7673788,G,C
17,7675995,G,A
17,7674225,C,G
17,7674947,A,T	0.721471	oncogenic
17,7674216,C,G
17,7673820,C,G
17,7674950,A,G
17,7675131,C,T
17,7674233,C,T
17,7670666,A,G
17,7674241,G,A
17,7674203,T,A
17,7673763,T,A
17,7673787,G,T
17,7675094,A,C
17,7674918,A,C
17,7675137,C,G
17,7674211,A,T	0.904874		oncogenic (
17,7674232,C,A
17,7673809,C,T
17,7675125,A,G
17,.7674917,T,C
17,7675216,C,G
17,7675190,C,A
17,7673779,C,A
17,7675136,G,T
17,7674947,A,G	0.619239	oncogenic
17,7673824,C,T	0.693675	oncogenic
17,7675235,T,G
17,7675085,C,G
17,7674239,A,T
17,7674230,C,A
17,7673796,C,T
17,7669614,C,G	0.746424	oncogenic
